# Supplementary material for: Coupling between spatial compartments integrates morphogenetic patterning in the organ of Corti
Source: PLoS Biol. 2025 Sep 9;23(9):e3003350. doi: 10.1371/journal.pbio.3003350 (PMC12419656; doi:10.1371/journal.pbio.3003350)
Supplement: S1 Data — (XLSX) [file pbio.3003350.s018.xlsx]

## Sheet: Figure 1
This file contains all the raw data used to plot graphs in the figures and supplementary Figures.
		Method of Calculation of mean and staistics
		For each figure and graph, all values from all experients were clubbed and unpaired T-test using the cumulative distibution was performed using Graph pad software. The cilia plots were plotted using the custom code available on Github.
	Figure 1
	C. Length of Cochlea
			E15.5	E16.5	E18.5	PO	P2
		Sample 1	2742	3395.1	4990.65	6059.73	6147.49
		Sample 2	2645	3465.62	4437.84	5993.49	6067.22
		Sample 3	2690	3611.2	4678.05	6055.37	6204.01
		Sample 4				6008.26

## Sheet: Figure 2
																											Figure 2
	Figure 2
																											H. Intensity of Cdh1, 2 in control and mutant samples of FGFR 1														H. Intensity of Cdh1, 2 in control and mutant samples of FGFR 1
	E. Intensity of Cdh1, 2, 4																																								Mutant
																												Control													Cdh1			cdh 2			Cdh1
			Sample 1									Sample 2								Sample 3								Cdh1			cdh 2											Sample 1	Sample 2	Sample 3	Sample 1	Sample 2	Sample 3	Sample 1	Sample 2
			Raw value			Relative to maximum inetnsity (plotted in the paper)						Raw value			Relative to maximum inetnsity					Raw value			Relative to maximum inetnsity					Sample 1	Sample 2	Sample 3	Sample 1	Sample 2	Sample 3	Sample 1	Sample 2	Sample 3	Sample 1	Sample 2	Sample 3		Distance_(pixels)	Gray_Value	Gray_Value	Gray_Value	Gray_Value	Gray_Value	Gray_Value	Relative values	Relative values
		Length (ixel)	Cdh1	Cdh2	Cdh4	Cdh1	Cdh2	Cdh 4			Length (ixel)	Cdh1	Cdh2	Cdh4	Cdh1	Cdh2	Cdh 4		Length (ixel)	Cdh1	Cdh2	Cdh4	Cdh1	Cdh2	Cdh 4		Distance_(pixels)	Gray_Value	Gray_Value	Gray_Value	Gray_Value	Gray_Value	Gray_Value	Relative values	Relative values	Relative values	Relative values	Relative values	Relative values		0	34.025	36.45	34.359	9.99	23.867	23.566	0.38276	0.31757
		0	21.8179	3.0763	2.5405	0.438277	0.038421	0.0623941			0	46.968	2.3	51.4254	0.184558	0.0494751	0.752879		0	51.459	1.4	25.4058	0.85429	0.0409656	0.368348		0	22.4219	55.007	23.6321	25.835	20.3015	16.3387	0.356738	0.549364	0.371077	0.200372	0.354075	0.292313		1	30.8777	38.693	36.89	12.251	14.67	14.3	0.347355	0.337112
		1	22.2965	2.6826	2.9475	0.447891	0.0335039	0.0723899			1	53.086	7.207	44.5051	0.208598	0.155029	0.651564		1	54.851	7.243	22.7052	0.910602	0.211939	0.329194		1	23.7756	52.2351	20.8389	128.935	17.4111	16.2846	0.378276	0.52168	0.327218	1	0.303664	0.291345		2	27.9717	40.989	34.455	14.281	11.754	12.232	0.314664	0.357115
		2	18.48	5.1811	4.7336	0.371225	0.0647086	0.116256			2	51.296	4.115	39.3116	0.201565	0.0885175	0.57553		2	50.521	4.139	19.6332	0.838718	0.121112	0.284654		2	26.3502	59.728	26.86	1.776	14.964	14.6521	0.419238	0.596513	0.421763	0.0137744	0.260984	0.262138		3	24.4172	40.384	27.264	14.194	10.493	14.319	0.274678	0.351844
		3	17.2517	4.7974	5.1408	0.346551	0.0599164	0.126257			3	57.193	6.982	42.6278	0.224737	0.150189	0.62408		3	45.016	6.822	15.5748	0.747327	0.19962	0.225813		3	33.0247	60.7563	36.9012	0.095	14.2355	15.3504	0.525431	0.606783	0.579432	0.000736805	0.248279	0.274632		4	24.6034	38.905	26.012	15.927	9.398	15.402	0.276773	0.338959
		4	16.2972	6.0841	4.1836	0.327377	0.0759865	0.102748			4	94.557	5.247	37.4026	0.371556	0.112868	0.547582		4	41.922	4.78	16.7848	0.695963	0.139868	0.243356		4	37.1201	44.4679	43.9054	0	15.6876	14.7701	0.59059	0.444108	0.689414	0	0.273604	0.26425		5	27.2391	39.246	26.807	19.978	10.003	14.047	0.306423	0.34193
		5	19.4859	6.9893	3.4815	0.391432	0.0872918	0.0855048			5	98.814	6.786	40.1753	0.388284	0.145973	0.588175		5	38.32	4.291	19.1913	0.636164	0.12556	0.278247		5	40.5028	27.386	44.5397	0.008	16.7809	14.4614	0.644409	0.273508	0.699374	6.20468e-05	0.292672	0.258727		6	28.8598	40.591	28.351	22.812	9.041	17.158	0.324655	0.353648
		6	20.3216	6.961	3.0488	0.408219	0.0869384	0.0748778			6	54.459	6.888	38.4665	0.213994	0.148167	0.563158		6	47.528	4.794	19.6072	0.78903	0.140278	0.284277		6	41.3485	23.0202	41.2724	0.86	15.9483	15.1035	0.657865	0.229906	0.64807	0.00667003	0.278151	0.270214		7	28.7971	41.95	31.257	24.275	10.059	23.618	0.323949	0.365488
		7	21.0023	7.3042	2.6181	0.421893	0.0912247	0.0642999			7	54.753	6.98	37.2205	0.215149	0.150146	0.544916		7	51.887	4.315	29.0517	0.861395	0.126262	0.421209		7	40.7351	25.6802	37.8942	0.049	14.1676	17.5568	0.648105	0.256472	0.595025	0.000380036	0.247094	0.314106		8	36.0478	43.185	32.365	28.54	11.958	30.026	0.405515	0.376248
		8	20.8768	7.12	3.2816	0.419372	0.0889242	0.0805953			8	50.507	6.69	32.1327	0.198464	0.143908	0.47043		8	57.299	5.665	42.2971	0.951242	0.165764	0.613249		8	41.2091	35.009	36.6976	0.148	13.6851	19.041	0.655647	0.34964	0.576235	0.00114787	0.238679	0.34066		9	44.1654	42.14	29.041	35.65	11.005	33.63	0.496833	0.367144
		9	22.0563	5.7616	3.6654	0.443066	0.0719587	0.0900214			9	45.781	6.353	27.7438	0.179894	0.136659	0.406175		9	49.676	3.009	48.1955	0.82469	0.0880468	0.698767		9	43.6934	39.8661	36.4554	0.547	13.235	18.9718	0.695173	0.398149	0.572432	0.00424245	0.230829	0.339422		10	26.4429	39.454	25.894	43.498	10.598	37.352	0.297466	0.343742
		10	23.658	7.2369	3.8654	0.475241	0.0903842	0.0949333			10	48.255	8.218	27.3655	0.189615	0.176777	0.400637		10	40.68	3.381	40.5299	0.675344	0.098932	0.587627		10	45.871	33.806	31.9777	1.001	13.9546	18.171	0.729819	0.337626	0.502122	0.0077636	0.243379	0.325095		11	16.0755	38.196	25.13	54.319	9.611	37.937	0.180839	0.332782
		11	22.6064	8.3543	2.4516	0.454116	0.10434	0.0602107			11	54.861	7.106	25.1276	0.215573	0.152857	0.367874		11	35.31	5.834	40.4439	0.586194	0.17071	0.58638		11	48.2271	27.0595	23.8122	1.547	15.4998	16.9535	0.767305	0.270247	0.373905	0.0119983	0.270329	0.303312		12	21.2701	36.645	23.937	57.863	9.154	33.437	0.239275	0.319269
		12	21.3801	11.419	3.4249	0.429482	0.142616	0.0841147			12	51.089	6.508	26.4929	0.200751	0.139993	0.387862		12	31.769	4.687	33.0694	0.527409	0.137147	0.47946		12	48.5742	25.3614	17.5395	1.733	15.4051	16.9157	0.772827	0.253288	0.27541	0.0134409	0.268677	0.302636		13	29.7207	36.684	21.61	60.462	9.893	27.314	0.334339	0.319608
		13	20.6692	10.3618	2.8747	0.415202	0.129412	0.070602			13	42.681	5.734	30.3632	0.167713	0.123344	0.444524		13	35.237	5.287	28.278	0.584982	0.154704	0.409991		13	44.9342	26.5884	15.633	1.492	13.686	17.1025	0.714914	0.265543	0.245473	0.0115717	0.238695	0.305978		14	31.1325	39.879	18.566	56.92	11.363	19.83	0.350221	0.347445
		14	20.8591	9.8758	4.0287	0.419016	0.123342	0.0989439			14	46.632	5.904	36.5837	0.183238	0.127001	0.535593		14	38.154	6.045	24.9846	0.633409	0.176884	0.362242		14	39.3348	29.9139	17.7184	1.399	12.3299	16.9793	0.625826	0.298755	0.278219	0.0108504	0.215043	0.303774		15	32.3192	40.298	14.469	54.643	15.415	15.378	0.363571	0.351095
		15	21.6749	10.3158	2.6466	0.435404	0.128838	0.0649999			15	37.531	6.161	38.7381	0.147476	0.132529	0.567134		15	45.455	6.603	24.298	0.754615	0.193211	0.352287		15	37.5941	27.9495	23.4521	1.91	12.5228	15.3518	0.598131	0.279136	0.368251	0.0148137	0.218408	0.274657		16	31.5022	40.446	9.771	53.853	21.068	13.799	0.35438	0.352385
		16	19.1125	8.9546	2.3463	0.383931	0.111837	0.0576246			16	29.131	7.166	49.0087	0.114469	0.154147	0.717498		16	39.975	9.644	32.0837	0.66364	0.282195	0.465169		16	43.4985	23.7311	34.3004	2.531	13.4054	12.602	0.692072	0.237006	0.538594	0.01963	0.233801	0.22546		17	30.6325	35.719	10.58	55.355	21.305	13.137	0.344597	0.311201
		17	20.9771	8.113	3.098	0.421387	0.101326	0.0760862			17	26.631	6.526	60.4463	0.104645	0.14038	0.884947		17	31.577	10.107	41.1384	0.524221	0.295743	0.596449		17	57.1742	28.8869	42.1421	3.797	14.0496	11.9131	0.909655	0.288498	0.661726	0.0294489	0.245036	0.213135		18	27.4318	27.794	14.414	53.217	21.94	13.333	0.308591	0.242154
		18	19.8963	9.4951	2.985	0.399676	0.118588	0.0733109			18	29.683	9.054	54.0002	0.116638	0.19476	0.790575		18	32.505	10.643	36.0083	0.539627	0.311426	0.52207		18	61.7258	46.2718	39.1914	5.314	16.6571	14.3187	0.982072	0.462124	0.615394	0.0412146	0.290513	0.256174		19	27.4658	21.17	14.288	46.362	25.61	10.634	0.308973	0.184443
		19	19.1808	9.2005	3.4614	0.385303	0.114908	0.0850112			19	40.805	9.887	50.3514	0.160341	0.212679	0.737155		19	36.441	11.582	33.4249	0.60497	0.338903	0.484614		19	54.0234	58.2047	30.7324	6.613	19.2068	16.5902	0.859525	0.581299	0.482568	0.0512894	0.334982	0.296813		20	30.77	14.457	13.173	48.135	27.286	7.629	0.346143	0.125956
		20	21.9423	10.552	2.7325	0.440776	0.131788	0.0671096			20	41.885	12.657	48.0488	0.164585	0.272264	0.703445		20	35.85	12.283	31.7563	0.595159	0.359415	0.460422		20	45.067	57.7793	27.0583	6.302	17.0116	16.3265	0.717027	0.577051	0.424876	0.0488773	0.296696	0.292095		21	31.6164	12.75	12.43	50.225	27.67	7.559	0.355665	0.111084
		21	26.0176	8.5241	1.8437	0.52264	0.10646	0.0452808			21	31.937	11.825	41.077	0.125495	0.254367	0.601376		21	36.118	9.971	27.0826	0.599608	0.291763	0.39266		21	38.5154	52.0874	28.8041	5.131	13.2315	12.6683	0.612789	0.520205	0.452289	0.0397952	0.230768	0.226647		22	30.5643	16.007	11.557	48.88	26.441	9.844	0.343829	0.139461
		22	25.2972	6.392	2.0485	0.508169	0.0798319	0.0503107			22	21.868	13.258	33.6075	0.0859291	0.285192	0.492021		22	40.901	15.487	30.185	0.679013	0.453168	0.43764		22	31.781	45.2153	31.9807	4.12	11.628	10.2359	0.505643	0.451572	0.502169	0.0319541	0.202802	0.183129		23	29.9219	17.455	10.074	54.683	23.849	12.414	0.336603	0.152076
		23	23.9214	4.3238	1.936	0.480532	0.0540015	0.0475477			23	23.259	12.899	28.1975	0.0913949	0.277469	0.412818		23	54.964	17.958	31.7475	0.912478	0.525472	0.460294		23	31.8441	36.4159	34.5171	3.224	12.9621	7.1587	0.506647	0.363691	0.541996	0.0250048	0.226069	0.128075		24	35.8429	14.59	9.243	53.652	19.333	14.112	0.40321	0.127115
		24	24.4749	5.758	1.8293	0.49165	0.0719137	0.0449272			24	30.823	14.119	36.8389	0.121117	0.303713	0.539329		24	60.236	19.881	36.6401	1	0.581741	0.53123		24	35.2916	30.9265	37.7256	2.081	14.5403	7.5999	0.561498	0.308868	0.592377	0.0161399	0.253595	0.135969		25	43.6954	14.916	9.852	53.561	17.071	14.42	0.491546	0.129955
		25	23.5102	3.8094	4.0491	0.472272	0.0475769	0.0994449			25	29.458	15.033	44.9971	0.115754	0.323374	0.658767		25	43.83	23.953	42.8461	0.727638	0.700892	0.621208		25	46.3675	27.8301	33.7465	3.861	16.7519	10.0838	0.737718	0.277944	0.529896	0.0299453	0.292167	0.180408		26	42.5422	21.242	11.96	50.953	18.932	15.588	0.478573	0.18507
		26	24.4673	3.5383	4.1355	0.491498	0.0441911	0.101567			26	34.807	14.219	47.7323	0.136772	0.305864	0.698811		26	32.612	27.523	46.4214	0.541404	0.805355	0.673045		26	52.2646	29.1027	27.0466	6.172	18.0895	11.234	0.831542	0.290653	0.424693	0.0478691	0.315495	0.200986		27	35.8735	27.68	15.159	51.994	22.862	18.707	0.403555	0.241161
		27	23.6492	4.1515	2.1505	0.475064	0.0518495	0.0528158			27	36.785	11.32	48.7815	0.144545	0.243504	0.714172		27	28.346	25.064	38.7567	0.470582	0.733402	0.561918		27	47.3009	32.6997	23.2712	6.721	17.305	11.0344	0.752569	0.326577	0.36541	0.052127	0.301813	0.197415		28	30.9857	30.63	16.46	52.009	21.131	20.46	0.34857	0.266863
		28	21.809	4.8474	3.0535	0.438098	0.0605409	0.0749932			28	38.819	10.869	56.7821	0.152537	0.233802	0.831302		28	27.761	21.641	38.7586	0.460871	0.633241	0.561945		28	42.6558	36.608	24.0375	4.538	15.0238	9.6977	0.678664	0.36561	0.377443	0.035196	0.262027	0.1735		29	28.1259	26.143	18.465	59.332	19.884	18.267	0.316399	0.22777
		29	21.0673	5.5101	4.9144	0.423199	0.0688176	0.120697			29	35.29	12.743	48.3457	0.13867	0.274114	0.707792		29	26.197	17.533	43.8884	0.434906	0.513036	0.63632		29	41.0269	36.8145	30.1027	2.704	13.1386	7.0723	0.652748	0.367672	0.47268	0.0209718	0.229148	0.126529		30	27.9189	15.627	22.317	63.711	19.985	11.423	0.31407	0.13615
		30	23.4319	6.337	5.7039	0.470699	0.079145	0.140086			30	32.878	15.969	53.4228	0.129192	0.343508	0.782121		30	31.266	18.809	42.2698	0.519058	0.550373	0.612853		30	43.6096	33.1129	32.4451	2.356	12.8153	5.0938	0.693839	0.330704	0.509461	0.0182728	0.223509	0.0911324		31	27.4503	8.91	24.121	63.749	25.565	7.969	0.308799	0.0776281
		31	22.3104	5.2701	4.2191	0.44817	0.0658201	0.10362			31	26.132	13.259	60.2484	0.102684	0.285213	0.88205		31	32.005	15.418	36.0152	0.531327	0.451149	0.52217		31	49.4843	35.115	29.9643	2.217	11.4302	4.9606	0.787307	0.350699	0.470507	0.0171947	0.199352	0.0887493		32	30.4914	6.972	25.934	60.997	30.228	5.565	0.343009	0.0607433
		32	23.7002	5.5818	3.5991	0.476088	0.0697131	0.0883931			32	32.286	8.824	68.305	0.126866	0.189812	1		32	31.687	14.161	36.6108	0.526048	0.414367	0.530805		32	50.9341	38.5692	27.2051	1.927	11.1567	6.6645	0.810374	0.385197	0.427182	0.0149455	0.194582	0.119234		33	34.049	5.814	28.148	59.967	33.141	6.218	0.38303	0.0506543
		33	23.2351	5.9905	1.7398	0.466745	0.0748175	0.0427291			33	34.684	5.962	64.5735	0.136289	0.128248	0.94537		33	22.827	19.298	44.2304	0.378959	0.564682	0.641279		33	45.5655	38.3618	27.0019	1.282	11.3072	7.6281	0.724958	0.383125	0.423991	0.00994299	0.197207	0.136473		34	39.5266	4.773	28.247	61.454	29.91	5.666	0.44465	0.0415846
		34	23.2306	3.8685	2.5083	0.466655	0.0483151	0.0616033			34	25.568	9.227	60.356	0.100468	0.198481	0.883625		34	23.954	22.03	36.8374	0.397669	0.644623	0.534091		34	41.4258	35.8889	29.0176	2.078	12.2814	8.1901	0.659094	0.358428	0.455642	0.0161166	0.214198	0.146528		35	41.9601	8.307	21.949	65.937	30.145	6.763	0.472025	0.0723745
		35	27.4311	2.7161	3.3313	0.551034	0.0339223	0.0818159			35	26.287	8.883	48.2518	0.103293	0.191082	0.706417		35	23.633	16.352	31.9328	0.39234	0.478478	0.462981		35	39.7444	32.2862	30.6203	3.265	12.3731	10.1471	0.632343	0.322447	0.480808	0.0253228	0.215797	0.18154		36	38.764	10.124	17.93	68.362	25.413	7.608	0.436071	0.0882051
		36	29.8327	3.6903	2.0846	0.599278	0.0460895	0.0511973			36	29.34	9.74	38.7332	0.11529	0.209516	0.567062		36	24.631	18.494	28.1567	0.408908	0.541156	0.408233		36	38.3569	27.1055	33.4237	4.176	12.5424	12.3239	0.610268	0.270707	0.524828	0.0323884	0.21875	0.220485		37	28.797	10.175	20.145	63.278	23.441	7.39	0.323948	0.0886494
		37	30.8431	3.5937	2.3001	0.619574	0.044883	0.0564899			37	31.67	7.47	36.1093	0.124445	0.160687	0.528648		37	21.171	16.665	30.3283	0.351468	0.487637	0.439718		37	38.862	28.8895	38.0837	6.092	14.4162	12.1866	0.618304	0.288524	0.598	0.0472486	0.25143	0.218029		38	23.1663	10.519	23.683	53.445	22.038	6.97	0.260606	0.0916465
		38	29.8564	2.2927	1.5392	0.599754	0.0286343	0.0378024			38	30.979	15.015	33.445	0.12173	0.322987	0.489642		38	18.356	12.706	35.1026	0.304735	0.371792	0.508938		38	43.4937	37.2179	45.1008	9.899	15.8084	9.6873	0.691995	0.371701	0.708184	0.0767751	0.275711	0.173314		39	19.6711	9.507	26.86	48.173	21.748	6.7	0.221288	0.0828295
		39	25.1334	3.0887	1.8001	0.504878	0.0385759	0.04421			39	27.693	20.531	39.209	0.108818	0.441641	0.574028		39	15.574	13.778	36.8929	0.25855	0.40316	0.534895		39	50.358	53.4919	56.8973	14.832	16.906	9.6454	0.801208	0.534232	0.893416	0.115035	0.294854	0.172564		40	21.225	9.037	32.377	43.439	25.329	5.568	0.238768	0.0787346
		40	21.5462	4.744	2.4652	0.432819	0.0592495	0.0605447			40	24.843	17.053	46.7942	0.0976192	0.366826	0.685077		40	19.359	18.203	31.7804	0.321386	0.532641	0.460771		40	52.4099	71.8971	63.6851	18.541	17.189	10.1164	0.833854	0.718048	1	0.143801	0.29979	0.180991		41	24.083	10.597	36.673	37.134	27.603	5.259	0.270919	0.0923261
		41	20.0232	3.8681	2.0796	0.402225	0.0483101	0.0510745			41	25.224	12.15	46.4675	0.0991163	0.261358	0.680294		41	24.066	14.764	32.0915	0.399529	0.432012	0.465282		41	44.9801	87.8871	60.7985	18.747	15.129	10.2524	0.715644	0.877742	0.954674	0.145399	0.263862	0.183424		42	27.5475	15.662	36.639	30.523	34.018	5.64	0.309892	0.136455
		42	21.2303	4.0194	3.4659	0.426473	0.0501997	0.0851217			42	23.794	10.305	51.8156	0.0934972	0.22167	0.758592		42	24.049	13.388	39.5671	0.399246	0.391748	0.573667		42	35.7366	100.129	53.1201	16.641	14.3181	10.1323	0.568578	1	0.834106	0.129065	0.249719	0.181275		43	29.0321	25.159	36.525	25.638	34.244	5.352	0.326593	0.219197
		43	23.3233	3.4523	2.402	0.468517	0.043117	0.0589926			43	21.934	9.772	53.768	0.0861884	0.210205	0.787175		43	24.035	9.685	43.0396	0.399014	0.283394	0.624014		43	31.511	97.9451	48.7917	16.475	14.6738	8.5654	0.501348	0.978193	0.76614	0.127778	0.255923	0.153242		44	30.4022	39.867	35.634	22.416	31.28	5.831	0.342006	0.34734
		44	24.377	5.0709	2.8299	0.489684	0.0633323	0.0695017			44	16.424	10.574	40.2077	0.0645372	0.227457	0.588649		44	24.838	12.025	35.3139	0.412345	0.351865	0.512002		44	29.6422	75.7523	52.5159	19.249	15.9857	9.0283	0.471615	0.75655	0.824618	0.149292	0.278803	0.161524		45	31.3404	49.938	35.561	18.825	29.125	8.925	0.35256	0.435083
		45	25.4393	4.4393	4.1464	0.511023	0.055444	0.101835			45	14.096	13.497	31.5295	0.0553894	0.290333	0.461599		45	20.656	14.88	28.5546	0.342918	0.435406	0.414002		45	27.7615	53.3521	58.1536	21.715	17.5364	9.8093	0.441692	0.532836	0.913143	0.168418	0.305849	0.175497		46	26.4078	46.589	35.127	14.729	28.216	9.835	0.297071	0.405905
		46	23.4119	4.2522	4.9458	0.470297	0.0531072	0.121468			46	16.641	8.657	33.2159	0.0653899	0.18622	0.486288		46	25.573	19.9	25.9464	0.424547	0.582297	0.376186		46	24.6658	41.1112	53.1148	21.083	16.3811	10.9319	0.392439	0.410584	0.834022	0.163517	0.2857	0.195581		47	21.779	37.496	35.824	14.321	27.838	8.931	0.245	0.326683
		47	24.0911	4.358	3.282	0.483941	0.0544286	0.0806052			47	17.482	6.704	31.4086	0.0686945	0.144209	0.459829		47	27.278	24.242	22.7696	0.452852	0.709349	0.330127		47	23.7901	33.3967	44.1642	18.19	14.533	13.3072	0.378506	0.333538	0.693478	0.141079	0.253467	0.238077		48	20.2911	30.178	32.082	13.678	27.897	7.261	0.228262	0.262925
		48	26.3083	3.7292	1.9241	0.52848	0.0465753	0.0472554			48	18.645	8.043	32.825	0.0732645	0.173012	0.480565		48	27.089	23.305	26.1475	0.449714	0.681931	0.379102		48	25.8261	30.383	36.4025	16.055	11.6903	15.3982	0.410899	0.30344	0.571602	0.12452	0.203888	0.275487		49	20.0184	28.861	23.703	12.935	27.02	8.292	0.225195	0.251451
		49	23.9754	2.9264	1.8672	0.481617	0.0365488	0.045858			49	19.775	9.789	34.8799	0.0777047	0.21057	0.510649		49	22.525	17.123	17.7975	0.373946	0.501039	0.258039		49	25.8088	26.5336	28.8717	16.956	9.8822	16.2654	0.410624	0.264995	0.453351	0.131508	0.172354	0.291002		50	16.3396	31.053	17.948	10.834	26.592	9.453	0.18381	0.270548
		50	23.4422	3.8865	2.111	0.470906	0.0485399	0.0518457			50	19.325	12.758	35.5612	0.0759365	0.274436	0.520624		50	17.599	16.648	23.6075	0.292167	0.48714	0.342276		50	23.2957	23.7924	26.8597	18.37	7.9319	15.3501	0.37064	0.237618	0.421758	0.142475	0.138339	0.274626		51	12.4005	26.728	18.723	9.104	26.345	8.892	0.139498	0.232867
		51	24.2831	3.9118	2.5418	0.487798	0.0488558	0.062426			51	18.158	16.979	34.9738	0.0713508	0.365234	0.512024		51	15.729	17.742	24.4121	0.261123	0.519151	0.353941		51	23.8756	22.6697	27.4973	18.996	6.4598	12.476	0.379867	0.226406	0.43177	0.14733	0.112664	0.223206		52	12.159	21.134	22.511	8.732	23.631	13.613	0.136781	0.184129
		52	24.1825	4.7418	2.6061	0.485777	0.059222	0.0640052			52	16.15	16.708	31.1737	0.0634605	0.359405	0.45639		52	16.582	21.496	34.5863	0.275284	0.628998	0.501453		52	28.7373	24.6452	26.7052	19.23	6.5954	9.2563	0.457217	0.246135	0.419332	0.149145	0.115029	0.165603		53	16.2133	18.564	26.775	8.081	21.626	15.317	0.18239	0.161738
		53	24.3861	4.9339	2.7318	0.489867	0.0616212	0.0670924			53	16.227	16.085	40.4656	0.0637631	0.346003	0.592425		53	16.984	27.013	36.0957	0.281958	0.790432	0.523337		53	35.4138	26.8877	21.6583	19.557	7.7662	8.9766	0.563442	0.268532	0.340084	0.151681	0.135449	0.160599		54	25.4193	18.315	31.624	8.205	20.118	14.733	0.285951	0.159569
		54	29.1718	4.8371	1.3353	0.586002	0.0604122	0.0327947			54	17.168	17.132	38.6052	0.0674607	0.368525	0.565188		54	22.253	23.191	31.7398	0.36943	0.678595	0.460183		54	34.619	25.8818	15.6969	19.593	9.5054	9.7107	0.550797	0.258486	0.246477	0.15196	0.165782	0.173733		55	31.9489	18.133	34.707	7.494	18.549	14.729	0.359405	0.157983
		55	33.1247	5.5922	2.3637	0.665407	0.069843	0.0580519			55	17.872	20.196	34.1996	0.070227	0.434435	0.50069		55	24.436	20.428	34.1824	0.405671	0.597747	0.495597		55	32.2756	21.346	16.1531	19.194	10.2446	10.3071	0.513513	0.213186	0.25364	0.148866	0.178674	0.184403		56	29.4415	19.284	33.538	6.666	18.129	16.465	0.331199	0.168011
		56	36.927	7.621	3.9467	0.741788	0.0951814	0.09693			56	22.915	20.872	35.6851	0.0900432	0.448976	0.522438		56	25.995	17.207	36.1904	0.431553	0.503497	0.52471		56	31.5491	19.1502	16.3098	19.291	10.3788	9.9254	0.501954	0.191256	0.256101	0.149618	0.181015	0.177574		57	20.677	21.066	34.964	7.035	17.477	22.848	0.232603	0.183537
		57	35.7906	6.2633	3.3352	0.71896	0.0782246	0.0819117			57	23.069	21.742	34.1378	0.0906483	0.467691	0.499785		57	21.685	16.002	36.6983	0.360001	0.468237	0.532074		57	32.0538	20.447	17.4294	18.731	9.0636	9.9232	0.509984	0.204207	0.273681	0.145275	0.158076	0.177534		58	14.2079	22.933	37.041	7.851	15.921	27.865	0.15983	0.199803
		58	32.1889	7.8536	2.8465	0.646609	0.0980864	0.0699094			58	23.657	18.905	33.7745	0.0929588	0.406664	0.494466		58	16.355	16.048	27.3632	0.271515	0.469583	0.396728		58	37.191	20.1006	17.7865	18.088	8.1775	11.16	0.591718	0.200748	0.279288	0.140288	0.142622	0.199662		59	12.2656	24.795	40.794	8.643	15.011	28.199	0.13798	0.216026
		59	30.8597	5.541	2.5427	0.619908	0.0692035	0.0624481			59	16.778	16.633	35.064	0.0659282	0.357791	0.513345		59	14.074	18.067	22.9514	0.233648	0.528661	0.332763		59	38.4064	18.1604	14.8826	16.736	7.747	11.4575	0.611055	0.181371	0.23369	0.129802	0.135114	0.204984		60	14.8662	31.744	43.776	9.668	14.612	27.374	0.167236	0.276569
		60	31.2645	6.8427	2.2418	0.62804	0.0854609	0.0550581			60	17.242	16.907	40.8549	0.0677515	0.363685	0.598125		60	16.276	15.843	19.1585	0.270204	0.463584	0.277771		60	29.8029	16.522	12.6726	14.056	6.906	10.4271	0.474171	0.165008	0.198988	0.109016	0.120446	0.18655		61	17.9297	45.334	43.611	9.353	14.408	23.813	0.201698	0.394971
		61	29.2347	7.5356	2.3132	0.587265	0.0941148	0.0568117			61	21.514	16.122	33.9374	0.084538	0.346799	0.496851		61	15.24	17.872	26.4281	0.253005	0.522955	0.38317		61	24.7465	14.4869	13.2648	10.979	6.943	10.0655	0.393723	0.144683	0.208287	0.0851514	0.121092	0.18008		62	15.9972	51.298	43.74	8.912	13.804	24.187	0.179959	0.446932
		62	26.6289	5.3418	3.1245	0.53492	0.0667156	0.076737			62	22.745	13.852	30.0272	0.0893752	0.297969	0.439605		62	16.202	22.555	30.3453	0.268975	0.659985	0.439964		62	27.3577	15.2202	14.5919	9.23	7.2199	10.214	0.435268	0.152007	0.229126	0.0715865	0.125921	0.182737		63	13.552	47.831	46.427	11.281	15.784	26.49	0.152452	0.416726
		63	24.0428	3.6651	3.3367	0.48297	0.0457747	0.0819486			63	20.845	14.956	30.6183	0.0819092	0.321717	0.448259		63	18.414	33.844	25.987	0.305698	0.990315	0.376775		63	31.4978	18.7628	15.1123	8.875	6.7339	10.3995	0.501138	0.187387	0.237297	0.0688331	0.117445	0.186056		64	18.8843	44.839	53.007	11.661	17.942	31.146	0.212437	0.390658
		64	24.9309	6.5142	2.0825	0.500811	0.0813581	0.0511457			64	22.137	12.214	33.5888	0.0869861	0.262734	0.491747		64	20.781	34.175	24.0347	0.344993	1	0.348469		64	32.3219	18.4306	13.8022	9.066	7.3192	11.219	0.514249	0.184069	0.216726	0.0703145	0.127653	0.200717		65	33.1722	41.944	58.394	10.58	17.485	32.625	0.373167	0.365436
		65	26.5702	6.6322	1.6624	0.533741	0.0828319	0.0408282			65	21.398	10.149	31.4636	0.0840822	0.218314	0.460634		65	16.038	29.5	29.3525	0.266253	0.863204	0.42557		65	37.1781	15.8616	11.9414	11.483	7.7306	11.7738	0.591513	0.158412	0.187507	0.0890604	0.134828	0.210643		66	48.3253	38.078	55.987	8.788	19.325	33.544	0.54363	0.331753
		66	24.9494	4.7415	1.4313	0.501182	0.0592183	0.0351524			66	24.563	12.06	41.4517	0.0965189	0.259422	0.606862		66	14.104	20.661	31.872	0.234146	0.604565	0.462099		66	44.2469	14.1145	13.0708	15.235	9.9467	13.7193	0.703979	0.140964	0.205241	0.11816	0.173478	0.24545		67	48.9695	37.155	42.646	8.841	24.458	32.919	0.550876	0.323712
		67	24.7858	5.7078	1.9349	0.497896	0.0712867	0.0475207			67	22.673	7.002	41.2931	0.0890923	0.15062	0.60454		67	17.909	21.112	40.5173	0.297314	0.617762	0.587444		67	43.1184	14.1681	14.3988	17.329	12.4495	17.9905	0.686024	0.141499	0.226094	0.134401	0.217129	0.321865		68	41.1421	40.123	26.177	10.461	25.396	28.418	0.462823	0.34957
		68	22.2586	5.885	2.4618	0.44713	0.0734998	0.0604612			68	22.203	12.377	38.5171	0.0872454	0.266241	0.563899		68	20.488	13.082	47.8825	0.340129	0.382794	0.694229		68	39.1815	15.2452	14.389	14.75	13.2623	20.7945	0.623387	0.152256	0.22594	0.114399	0.231305	0.372031		69	40.3917	42.277	17.649	11.86	24.84	25.817	0.454382	0.368337
		69	22.4511	5.8921	3.1662	0.450996	0.0735885	0.0777611			69	17.343	11.587	41.6358	0.0681483	0.249247	0.609557		69	20.085	14.173	43.5439	0.333438	0.414718	0.631325		69	38.4402	18.5052	15.4392	11.339	11.4418	20.5084	0.611593	0.184814	0.24243	0.0879435	0.199554	0.366913		70	38.463	40.87	13.745	13.056	23.01	24.557	0.432685	0.356079
		70	25.9088	6.9864	3.3716	0.520455	0.0872556	0.0828057			70	17.878	14.951	41.9574	0.0702506	0.32161	0.614265		70	20.926	14.786	40.4602	0.3474	0.432655	0.586616		70	37.1133	21.277	18.9009	11.089	7.7614	21.0966	0.590482	0.212497	0.296787	0.0860046	0.135365	0.377436		71	36.0697	35.898	13.203	12.084	21.877	22.422	0.405762	0.31276
		71	28.4517	5.9756	3.9443	0.571536	0.0746314	0.0968711			71	17.622	24.686	40.4376	0.0692446	0.531019	0.592015		71	21.616	15.15	33.061	0.358855	0.443307	0.479338		71	34.0361	20.7191	22.7775	12.116	5.3562	19.6393	0.541523	0.206925	0.357658	0.0939698	0.0934164	0.351364		72	32.1743	27.446	12.684	11.008	17.823	21.381	0.361941	0.239122
		72	29.3561	7.0906	3.4936	0.589704	0.088557	0.085802			72	16.937	24.579	38.1545	0.066553	0.528717	0.55859		72	15.995	8.683	33.9337	0.265539	0.254075	0.491991		72	31.7181	19.0231	25.6689	11.681	4.6529	17.8619	0.504643	0.189987	0.40306	0.090596	0.0811503	0.319565		73	28.3012	17.038	13.013	11.486	14.624	16.848	0.318371	0.148443
		73	29.2476	5.8712	5.3798	0.587524	0.0733275	0.132127			73	18.237	19.982	39.5695	0.0716613	0.429831	0.579306		73	13.293	6.521	34.4704	0.220682	0.190812	0.499772		73	29.3559	25.22	27.0716	12.045	5.4726	17.041	0.467059	0.251876	0.425085	0.0934192	0.0954466	0.304878		74	27.6077	8.809	15.124	11.165	14.376	13.669	0.310569	0.0767482
		74	27.4041	5.8756	6.0929	0.550492	0.0733824	0.14964			74	20.345	23.926	42.6853	0.0799445	0.51467	0.624922		74	13.425	7.977	35.1294	0.222873	0.233416	0.509327		74	26.0596	33.985	26.346	13.278	7.0795	16.9381	0.414615	0.339414	0.413692	0.102982	0.123472	0.303037		75	31.5352	5.561	16.662	11.389	13.55	14.176	0.354751	0.0484501
		75	23.4764	8.4072	4.7859	0.471593	0.105	0.117541			75	23.161	29.351	47.1871	0.0910098	0.631367	0.690829		75	9.652	7.512	27.2087	0.160236	0.21981	0.394488		75	23.8572	33.9008	25.2363	11.717	7.111	19.3683	0.379574	0.338573	0.396267	0.0908752	0.124022	0.346515		76	34.0294	3.94	19.853	12.216	14.07	15.047	0.38281	0.0343271
		76	17.9775	4.4879	5.058	0.361131	0.056051	0.124223			76	22.633	31.553	46.8137	0.0889351	0.678734	0.685363		76	10.354	5.312	25.4191	0.171891	0.155435	0.368541		76	24.5035	27.4849	28.1777	7.94	5.8134	23.416	0.389857	0.274496	0.442454	0.0615814	0.10139	0.418932		77	33.0328	3.129	26.807	12.965	12.059	15.303	0.371598	0.0272613
		77	15.2621	5.7613	3.9655	0.306584	0.0719549	0.0973918			77	17.351	18.539	39.3993	0.0681798	0.398791	0.576814		77	16.082	5.483	24.883	0.266983	0.160439	0.360769		77	27.6914	24.3108	32.5352	5.404	4.4381	24.6927	0.440577	0.242796	0.510876	0.0419126	0.077404	0.441773		78	30.4064	4.474	39.636	10.883	10.609	14.322	0.342053	0.0389796
		78	15.0082	6.0967	1.7715	0.301484	0.0761438	0.0435076			78	17.264	17.216	40.3377	0.0678379	0.370332	0.590553		78	20.824	6.417	31.4768	0.345707	0.187769	0.456369		78	29.5012	25.4252	35.1315	4.35	3.4671	23.8098	0.469371	0.253925	0.551644	0.0337379	0.060469	0.425978		79	26.054	7.644	47.913	13	10.952	18.985	0.293091	0.0665981
		79	14.5759	6.5751	1.4812	0.2928	0.0821187	0.0363779			79	13.75	20.065	42.9315	0.0540298	0.431617	0.628526		79	21.53	7.66	36.938	0.357427	0.22414	0.535549		79	32.9673	28.2421	37.7631	4.001	2.6133	23.8574	0.524518	0.282058	0.592966	0.0310311	0.0455781	0.426829		80	21.9419	10.914	48.839	15.319	12.43	18.726	0.246833	0.0950879
		80	14.4793	7.6982	2.0898	0.290859	0.0961455	0.051325			80	11.936	18.262	36.1589	0.0469018	0.392833	0.529374		80	19.606	8.501	44.1154	0.325486	0.248749	0.639611		80	37.8912	27.1429	43.4036	4.642	1.6813	22.313	0.602858	0.27108	0.681535	0.0360026	0.0293232	0.399198		81	21.0515	14.997	54.744	19.466	13.682	21.194	0.236816	0.130661
		81	16.1309	5.4363	4.0152	0.324037	0.0678959	0.0986124			81	16.172	17.413	28.4132	0.063547	0.37457	0.415975		81	13.795	7.563	45.8069	0.229016	0.221302	0.664136		81	37.1259	24.479	41.9537	5.73	1.2145	21.1589	0.590682	0.244476	0.658768	0.044441	0.0211819	0.378551		82	20.2622	18.667	62.976	18.775	14.956	21.217	0.227937	0.162636
		82	20.5706	4.4989	3.5408	0.413221	0.0561883	0.0869612			82	20.445	16.886	30.3951	0.0803375	0.363234	0.444991		82	16.998	7.465	44.0251	0.28219	0.218435	0.638302		82	35.5055	22.0599	29.7636	6.216	2.0942	22.0499	0.564901	0.220316	0.467356	0.0482103	0.0365245	0.394491		83	18.3971	18.411	63.476	14.155	16.617	19.595	0.206956	0.160405
		83	21.9698	2.8714	3.1621	0.441328	0.0358619	0.0776604			83	25.683	16.655	29.0835	0.10092	0.358264	0.425789		83	22.336	8.332	39.7911	0.370808	0.243804	0.576915		83	33.7297	20.9659	19.6994	6.625	4.0015	22.1182	0.536648	0.20939	0.309325	0.0513825	0.0697894	0.395713		84	20.1572	16.948	60.275	11.571	17.807	22.013	0.226756	0.147659
		84	22.4606	2.1368	3.6529	0.451187	0.0266872	0.0897144			84	26.027	12.622	28.8999	0.102272	0.271511	0.423101		84	20.826	10.077	40.0869	0.34574	0.294865	0.581204		84	30.1004	21.9888	17.8274	7.536	4.474	20.6338	0.478905	0.219606	0.27993	0.0584481	0.0780302	0.369156		85	26.8726	15.034	58.625	10.504	15.959	21.576	0.3023	0.130983
		85	24.6471	3.3804	4.213	0.49511	0.042219	0.10347			85	21.781	13.854	27.4147	0.0855872	0.298012	0.401357		85	18.009	8.791	39.5422	0.298974	0.257235	0.573306		85	30.9709	24.2946	17.368	10.599	3.1445	21.8456	0.492754	0.242634	0.272717	0.0822042	0.0548426	0.390836		86	34.0468	18.528	57.45	9.706	13.339	22.51	0.383005	0.161425
		86	23.7534	5.0505	4.3928	0.477157	0.0630775	0.107886			86	18.963	25.605	40.2344	0.074514	0.550787	0.58904		86	13.153	13.39	37.2007	0.218358	0.391807	0.539358		86	36.4597	24.7318	19.8278	15.043	2.6023	24.2002	0.580083	0.247	0.311341	0.116671	0.0453862	0.432962		87	37.6473	26.04	52.269	9.93	12.949	20.621	0.423509	0.226873
		87	25.5453	4.5072	4.8949	0.513153	0.056292	0.120218			87	17.947	36.45	51.3396	0.0705217	0.784073	0.751623		87	13.745	13.497	32.6409	0.228186	0.394938	0.473247		87	42.3267	19.21	19.4497	16.605	3.9934	25.0523	0.673428	0.191853	0.305404	0.128786	0.0696481	0.448207		88	46.7216	29.736	44.408	9.105	11.433	17.408	0.525589	0.259074
		88	27.954	7.3281	3.2605	0.561538	0.0915232	0.0800771			88	19.586	43.171	39.3164	0.0769621	0.928648	0.575601		88	13.401	13.969	25.1019	0.222475	0.408749	0.363942		88	41.7009	14.552	14.4006	15.109	5.5442	22.4426	0.663471	0.145333	0.226122	0.117183	0.0966953	0.401517		89	59.2052	30.992	34.687	10.434	9.736	14.681	0.666022	0.270017
		89	32.1776	6.5925	3.3464	0.646382	0.0823361	0.0821868			89	23.96	37.719	36.1513	0.0941495	0.811371	0.529263		89	15.276	11.553	22.8823	0.253602	0.338054	0.331761		89	40.6986	14.5822	14.2687	13.007	5.884	18.7357	0.647525	0.145635	0.224051	0.10088	0.102622	0.335198		90	69.589	27.514	25.801	11.168	7.576	16.614	0.782833	0.239715
		90	36.8476	5.9556	3.7392	0.740193	0.0743816	0.0918339			90	24.759	31.514	40.5468	0.0972891	0.677895	0.593614		90	15.913	11.072	27.368	0.264178	0.32398	0.396798		90	39.5497	17.3513	17.0723	13.849	6.2793	16.8802	0.629245	0.17329	0.268074	0.107411	0.109516	0.302001		91	62.7456	26.682	25.086	11.017	7.569	17.053	0.705849	0.232466
		91	38.1389	5.1324	2.6188	0.766132	0.0641004	0.0643171			91	20.246	30.31	43.4338	0.0795555	0.651996	0.63588		91	14.436	7.018	31.0969	0.239657	0.205355	0.450861		91	39.5153	22.0063	17.702	16.319	7.6281	17.0375	0.628698	0.21978	0.277961	0.126568	0.13304	0.304815		92	43.6088	31.058	36.3	11.423	6.655	15.808	0.490572	0.270592
		92	38.008	4.8747	2.102	0.763503	0.0608818	0.0516246			92	19.949	33.738	39.3001	0.0783885	0.725736	0.575362		92	13.198	3.905	28.1136	0.219105	0.114265	0.407608		92	42.558	27.2935	18.9515	18.193	7.4517	17.0842	0.677108	0.272584	0.297581	0.141102	0.129964	0.305651		93	27.2498	33.813	48.894	12.772	7.24	14.374	0.306543	0.294595
		93	35.3909	5.6158	2.9885	0.71093	0.0701377	0.0733969			93	13.839	26.996	29.0276	0.0543796	0.580709	0.42497		93	9.527	3.941	25.9411	0.158161	0.115318	0.37611		93	40.4731	28.8025	19.6439	17.137	7.1392	17.0872	0.643937	0.287655	0.308454	0.132912	0.124513	0.305704		94	17.8883	36.029	51.33	13.096	7.544	11.936	0.201232	0.313902
		94	32.2788	4.6294	1.7839	0.648415	0.0578182	0.0438122			94	14.215	19.56	23.5924	0.055857	0.420754	0.345398		94	8.671	5.444	26.1483	0.14395	0.159298	0.379114		94	33.6801	27.8643	23.3375	14.02	8.4936	17.1886	0.535859	0.278285	0.366451	0.108737	0.148135	0.307519		95	14.4729	39.118	53.026	15.542	8.587	10.9	0.162811	0.340814
		95	33.8635	4.9907	1.655	0.680248	0.0623306	0.0406464			95	11.371	14.505	27.4428	0.0446817	0.312016	0.401769		95	13.256	6.004	29.2401	0.220068	0.175684	0.42394		95	28.6702	25.6302	30.1446	10.794	11.3032	15.7044	0.45615	0.255973	0.473338	0.0837166	0.197137	0.280965		96	11.4456	36.703	56.187	19.191	10.149	12.273	0.128756	0.319774
		96	32.2908	4.3563	1.2828	0.648656	0.0544074	0.0315053			96	11.098	13.022	25.207	0.043609	0.280115	0.369036		96	13.87	6.648	27.6658	0.230261	0.194528	0.401115		96	25.6565	21.5188	34.1376	8.733	13.7179	12.2335	0.408201	0.214912	0.536037	0.0677318	0.239251	0.218868		97	9.2221	29.435	71.596	19.161	9.639	14.53	0.103743	0.256452
		97	28.4928	6.9926	2.1005	0.572362	0.087333	0.0515878			97	14.953	13.268	25.2954	0.058757	0.285407	0.37033		97	14.054	6.446	26.2721	0.233316	0.188617	0.380909		97	28.1352	16.8626	32.6802	7.028	15.457	9.0967	0.447638	0.168409	0.513153	0.0545081	0.269583	0.162748		98	8.5398	26.451	79.503	22.184	11.79	13.676	0.0960674	0.230454
		98	26.8629	5.1493	4.0545	0.53962	0.0643114	0.0995776			98	15.751	24.474	29.4524	0.0618927	0.526458	0.43119		98	10.295	7.445	30.1355	0.170911	0.217849	0.436922		98	34.4561	18.5817	29.6292	6.573	15.6012	8.9838	0.548205	0.185578	0.465245	0.0509792	0.272098	0.160728		99	9.8135	29.927	64.302	27.929	16.165	15.241	0.110396	0.260738
		99	25.9411	4.1135	2.6989	0.521103	0.051375	0.0662844			99	18.479	34.099	29.5173	0.0726122	0.733501	0.43214		99	9.632	5.65	28.9285	0.159904	0.165326	0.419423		99	44.3437	24.0095	27.7767	7.281	12.011	13.0854	0.705519	0.239787	0.436157	0.0564703	0.209482	0.234109		100	13.7522	30.766	43.314	33.621	15.937	16.043	0.154704	0.268048
		100	26.2349	4.2011	1.4522	0.527005	0.052469	0.0356657			100	16.678	46.488	33.4567	0.0655352	1	0.489813		100	8.64	3.771	32.1197	0.143436	0.110344	0.465691		100	52.1789	29.805	25.1892	7.621	8.0545	17.7598	0.830179	0.297667	0.395527	0.0591073	0.140477	0.317738		101	21.5616	28.965	32.919	36.008	14.573	21.004	0.242555	0.252357
		101	25.6933	3.4785	1.5484	0.516126	0.0434442	0.0380283			101	11.209	33.649	31.2775	0.0440451	0.723821	0.457909		101	9.695	3.959	44.7238	0.16095	0.115845	0.648432		101	53.0698	37.2361	21.1912	5.589	7.2374	17.7561	0.844353	0.371883	0.33275	0.0433474	0.126226	0.317672		102	28.1921	28.151	25.364	37.022	13.19	25.676	0.317144	0.245265
		102	25.3107	5.0883	1.5857	0.50844	0.0635496	0.0389444			102	10.653	29.721	37.6507	0.0418604	0.639326	0.551214		102	11.455	5.737	47.7787	0.190169	0.167871	0.692724		102	43.2408	42.0139	16.7157	3.561	6.9692	14.5551	0.687972	0.419599	0.262474	0.0276186	0.121548	0.260403		103	28.6346	33.219	19.286	41.694	12.015	27.141	0.322121	0.28942
		103	27.0417	5.7756	1.8765	0.543212	0.0721335	0.0460864			103	14.591	28.149	38.0332	0.0573345	0.605511	0.556814		103	12.101	7.094	42.3248	0.200893	0.207579	0.61365		103	32.6223	38.2477	14.4274	2.423	10.2523	10.6058	0.519029	0.381986	0.226543	0.0187924	0.178808	0.189747		104	25.2566	37.877	15.831	46.792	9.964	26.896	0.284121	0.330002
		104	24.1188	4.3893	2.1198	0.484497	0.0548195	0.0520618			104	13.607	28.819	34.3228	0.0534679	0.619923	0.502493		104	10.623	5.884	45.2474	0.176356	0.172173	0.656024		104	29.5279	32.9343	17.1981	1.548	15.1942	7.9463	0.469796	0.32892	0.270049	0.012006	0.264999	0.142166		105	24.9782	34.15	19.214	51.837	12.036	24.519	0.280989	0.297531
		105	24.5994	4.97	1.527	0.494151	0.0620721	0.0375028			105	16.802	26.956	36.1863	0.0660225	0.579849	0.529775		105	11.303	7.49	35.3873	0.187645	0.219166	0.513066		105	33.8183	29.7865	22.8412	1.182	23.2181	7.4862	0.538057	0.297482	0.358658	0.00916741	0.404942	0.133934		106	28.3835	27.309	28.094	58.645	12.801	26.137	0.319297	0.237929
		106	29.4297	5.1425	0.9108	0.591182	0.0642265	0.022369			106	21.045	19.417	45.676	0.0826951	0.417678	0.668707		106	13.486	10.655	31.7024	0.223886	0.311778	0.45964		106	40.2294	26.7873	23.9159	1.987	27.8837	7.1488	0.640059	0.267529	0.375534	0.0154109	0.486314	0.127898		107	38.9535	24.659	34.307	67.845	14.164	26.277	0.438203	0.214841
		107	32.4934	5.8506	0.9237	0.652726	0.0730702	0.0226859			107	17.714	13.86	47.765	0.0696062	0.298141	0.69929		107	15.881	13.585	33.1132	0.263646	0.397513	0.480095		107	46.1229	23.0282	23.5793	3.025	26.2954	6.3926	0.733826	0.229986	0.370248	0.0234614	0.458613	0.114369		108	51.3068	29.522	38.619	70.029	15.416	26.068	0.57717	0.25721
		108	31.8015	4.8781	1.3978	0.638827	0.0609243	0.0343296			108	13.394	13.682	36.6604	0.052631	0.294313	0.536716		108	14.471	10.831	30.6247	0.240238	0.316928	0.444015		108	45.7355	21.5779	23.4311	3.37	20.7786	6.7707	0.727663	0.215502	0.367921	0.0261372	0.362396	0.121134		109	57.0993	41.391	32.466	74.025	14.514	32.37	0.642332	0.360618
		109	33.4771	6.7408	1.9853	0.672486	0.0841882	0.0487585			109	8.954	11.489	30.8564	0.0351842	0.247139	0.451744		109	12.609	5.626	24.2079	0.209327	0.164623	0.350981		109	42.0341	23.4928	20.6255	2.542	15.9881	7.8649	0.668773	0.234626	0.323867	0.0197154	0.278845	0.14071		110	45.8355	50.925	21.796	75.304	12.311	35.631	0.515621	0.443683
		110	35.3065	5.2778	2.2376	0.709235	0.0659163	0.0549549			110	11.826	15.508	27.9664	0.0464696	0.333591	0.409434		110	7.689	9.052	22.4937	0.127648	0.264872	0.326127		110	32.3168	26.9151	18.136	1.391	14.4124	8.9327	0.514168	0.268805	0.284776	0.0107884	0.251364	0.159814		111	30.6796	56.987	18.153	74.536	11.69	36.01	0.345126	0.496498
		111	35.5964	3.6886	2.4886	0.715059	0.0460682	0.0611194			111	13.619	27.054	33.0769	0.0535151	0.581957	0.484253		111	7.047	13.443	21.541	0.11699	0.393358	0.312314		111	24.4549	25.6011	18.326	0.688	15.1358	8.4916	0.389083	0.255682	0.28776	0.00533602	0.263981	0.151922		112	25.7884	57.904	19.166	67.1	14.279	32.219	0.290103	0.504487
		112	34.5067	3.7877	1.4849	0.693169	0.0473059	0.0364688			112	12.614	33.501	39.497	0.049566	0.720638	0.578245		112	7.848	11.72	21.3288	0.130288	0.342941	0.309238		112	24.3826	22.8715	21.1168	0.636	16.2115	7.2727	0.387933	0.228421	0.331581	0.00493272	0.282742	0.130115		113	21.8753	50.571	20.556	64.7	18.62	26.983	0.246084	0.440598
		113	33.2378	4.2845	1.621	0.667679	0.0535106	0.0398114			113	14.233	31.454	40.6687	0.0559278	0.676605	0.595399		113	8.092	13.508	15.6328	0.134338	0.39526	0.226654		113	27.0228	24.9718	19.9571	0.816	14.7467	5.3357	0.429939	0.249397	0.313372	0.00632877	0.257194	0.0954602		114	18.5248	37.823	27.224	61.564	22.526	21.22	0.208392	0.329532
		114	29.4529	6.7544	2.1776	0.591648	0.0843581	0.0534813			114	13.802	26.665	33.1134	0.0542342	0.573589	0.484787		114	7.002	17.816	18.1198	0.116243	0.521317	0.262712		114	26.8362	33.3035	17.0563	1	14.5861	5.3505	0.42697	0.332607	0.267822	0.00775585	0.254393	0.095725		115	18.9104	29.628	39.426	55.687	24.457	16.913	0.21273	0.258133
		115	30.258	5.8323	1.5983	0.607821	0.0728417	0.0392539			115	11.107	27.854	25.3754	0.0436443	0.599165	0.371501		115	8.094	20.966	27.7803	0.134371	0.613489	0.402775		115	24.513	36.5182	16.5245	0.767	15.4509	9.2141	0.390008	0.364713	0.259472	0.00594873	0.269476	0.164848		116	21.1741	24.452	49.901	52.956	24.318	13.36	0.238195	0.213037
		116	35.7965	5.2337	1.2332	0.719078	0.0653655	0.0302871			116	12.53	21.625	25.7894	0.0492359	0.465174	0.377562		116	7.627	25.101	38.7267	0.126619	0.734484	0.561483		116	18.0869	35.3618	20.3273	0.839	17.0643	11.8529	0.287767	0.353164	0.319185	0.00650715	0.297615	0.212058		117	22.4321	25.954	51.939	50.151	24.187	10.851	0.252347	0.226123
		117	40.1467	4.5028	0.894	0.806465	0.0562371	0.0219564			117	16.402	24.972	36.4464	0.0644507	0.537171	0.533583		117	7.271	25.477	35.3746	0.120709	0.745486	0.512882		117	12.598	34.1338	22.5758	1.297	18.2528	10.0047	0.200437	0.3409	0.354491	0.0100593	0.318344	0.178993		118	27.0246	28.811	45.876	53.8	23.959	10.329	0.30401	0.251015
		118	41.6051	4.9311	0.9105	0.835761	0.0615862	0.0223617			118	16.304	25.581	40.2189	0.0640656	0.550271	0.588813		118	5.751	22.325	38.9557	0.0954745	0.653255	0.564803		118	13.075	29.5241	24.4159	1.159	15.4626	6.2633	0.208026	0.294862	0.383385	0.00898903	0.26968	0.112056		119	28.9616	34.154	37.294	55.948	23.38	12.9	0.3258	0.297566
		119	41.8547	3.2464	0.921	0.840775	0.0405454	0.0226195			119	15.734	25.097	37.9799	0.0618259	0.53986	0.556034		119	6.408	23.836	43.0482	0.106382	0.697469	0.624138		119	12.7605	26.0247	27.8195	1.388	13.2729	3.517	0.203023	0.259913	0.436829	0.0107651	0.23149	0.0629221		120	27.2392	40.77	29.984	56.799	24.718	12.171	0.306424	0.355207
		120	35.9739	6.0664	0.9698	0.722642	0.0757654	0.0238181			120	16.572	19.603	39.8405	0.0651187	0.421679	0.583274		120	6.348	22.626	43.8336	0.105385	0.662063	0.635526		120	9.4157	28.6088	29.6188	2.657	12.3595	2.7051	0.149806	0.285721	0.465082	0.0206073	0.21556	0.0483965		121	25.4041	41.659	27.557	59.865	25.44	13.952	0.28578	0.362953
		121	31.1497	4.6628	0.8224	0.625733	0.0582354	0.020198			121	22.439	20.783	33.1024	0.0881728	0.447062	0.484626		121	5.228	27.719	42.6848	0.086792	0.81109	0.61887		121	7.759	32.0622	27.6306	4.496	14.7375	4.7651	0.123448	0.32021	0.433863	0.0348703	0.257034	0.0852517		122	20.6021	35.165	24.984	66.079	28.031	17.4	0.231761	0.306374
		122	27.0373	5.1922	0.8183	0.543124	0.0648472	0.0200973			122	21.639	22.166	42.3478	0.0850292	0.476811	0.619981		122	6.217	19.594	42.8483	0.103211	0.573343	0.62124		122	9.1181	32.678	23.8722	4.888	18.577	6.8896	0.145071	0.32636	0.374847	0.0379106	0.323998	0.123261		123	14.9301	29.058	21.526	71.348	28.899	22.315	0.167954	0.253167
		123	23.8762	3.5932	0.8298	0.479624	0.0448767	0.0203797			123	17.765	21.103	38.9309	0.0698066	0.453945	0.569957		123	7.619	20.458	41.0009	0.126486	0.598625	0.594455		123	12.0586	33.7208	20.4742	2.789	21.2325	7.2513	0.191855	0.336775	0.321491	0.0216311	0.370312	0.129732		124	12.6064	27.874	22.472	70.842	29.672	24.385	0.141814	0.242851
		124	22.5803	3.7648	0.6648	0.453592	0.0470199	0.0163273			124	15.036	20.629	39.5939	0.0590831	0.443749	0.579663		124	6.42	26.051	38.3216	0.106581	0.762282	0.555609		124	14.9255	36.355	17.8411	1.127	20.1991	7.5739	0.237468	0.363083	0.280146	0.00874084	0.352289	0.135503		125	11.8819	28.505	28.274	69.305	32.745	22.182	0.133664	0.248349
		125	21.6097	3.4045	0.7683	0.434094	0.04252	0.0188693			125	13.112	19.144	39.9698	0.0515229	0.411805	0.585167		125	5.179	27.407	40.0133	0.0859785	0.80196	0.580137		125	14.8202	31.6704	15.6677	0.7	16.9864	8.0178	0.235793	0.316297	0.246018	0.00542909	0.296257	0.143445		126	11.3711	29.991	40.413	63.702	36.785	17.038	0.127918	0.261296
		126	25.4829	6.0705	1.7423	0.511899	0.0758166	0.0427905			126	13.43	15.762	31.8004	0.0527724	0.339055	0.465565		126	5.132	25.681	39.2201	0.0851982	0.751456	0.568636		126	16.8653	20.5247	14.2236	1.129	16.6468	8.1906	0.268331	0.204983	0.223343	0.00875635	0.290334	0.146537		127	9.8493	31.845	57.604	58.57	37.993	12.701	0.110799	0.277449
		127	32.4606	4.5078	1.797	0.652067	0.0562995	0.0441339			127	16.593	17.501	36.0018	0.0652012	0.376463	0.527074		127	7.886	22.497	42.7834	0.130918	0.658288	0.620299		127	18.4296	14.6973	11.1641	2.708	16.307	8.0786	0.293219	0.146784	0.175302	0.0210028	0.284407	0.144533		128	9.6839	34.337	71.53	54.938	39.532	9.509	0.108938	0.29916
		128	35.8516	4.2524	1.7278	0.720185	0.0531097	0.0424344			128	17.243	16.995	38.8559	0.0677554	0.365578	0.568859		128	9.852	18.901	41.3486	0.163557	0.553065	0.599497		128	17.8449	11.5923	11.0162	3.479	15.0865	8.4817	0.283917	0.115774	0.172979	0.0269826	0.263121	0.151745		129	9.5904	36.277	73.658	52.197	42.036	10.007	0.107886	0.316062
		129	38.7177	4.4762	0.6876	0.777759	0.0559048	0.0168873			129	15.653	16.078	40.993	0.0615076	0.345853	0.600146		129	5.767	20.342	33.2484	0.0957401	0.59523	0.482055		129	18.1768	10.6643	11.6729	3.383	14.1589	10.5104	0.289197	0.106506	0.183291	0.026238	0.246943	0.18804		130	8.5369	38.04	60.957	47.164	38.143	9.416	0.0960348	0.331422
		130	32.5448	4.7452	2.1432	0.653758	0.0592645	0.0526365			130	16.965	13.229	41.26	0.066663	0.284568	0.604055		130	4.594	16.158	31.0491	0.0762667	0.472802	0.450168		130	22.5844	11.1905	11.4816	3.285	12.8514	12.7451	0.359323	0.111761	0.180287	0.025478	0.224139	0.228021		131	8.5083	44.07	48.873	45.935	32.14	9.206	0.0957131	0.383959
		131	27.5949	6.5344	1.5152	0.554325	0.0816104	0.037213			131	13.341	15.03	39.152	0.0524227	0.323309	0.573194		131	5.462	17.021	27.4385	0.0906767	0.498054	0.39782		131	29.9891	9.8881	12.2754	3.931	11.6421	14.0385	0.477134	0.098754	0.192752	0.0304882	0.203048	0.251161		132	10.9731	45.269	48.744	49.485	27.131	9.322	0.123441	0.394405
		132	25.4015	7.8733	0.8963	0.510264	0.0983324	0.0220129			132	8.547	16.163	30.9969	0.0335849	0.347681	0.453801		132	4.389	16.048	34.5118	0.0728634	0.469583	0.500373		132	28.8089	9.7299	15.5225	5.959	10.204	15.2873	0.458357	0.097174	0.243738	0.0462171	0.177966	0.273503		133	14.3186	39.285	59.158	51.343	24.372	8.645	0.161075	0.342269
		133	25.7876	7.3522	1.4596	0.51802	0.0918242	0.0358474			133	8.949	13.264	28.0944	0.0351646	0.285321	0.411308		133	6.202	12.233	47.0624	0.102962	0.357952	0.682339		133	23.6666	10.2856	19.8439	7.265	10.0192	17.0932	0.376541	0.102724	0.311594	0.0563462	0.174743	0.305812		134	20.823	32.635	75.195	44.918	21.769	7.496	0.234246	0.284331
		134	25.1673	5.8282	1.9973	0.505559	0.0727904	0.0490532			134	8.811	15.658	22.0268	0.0346223	0.336818	0.322477		134	9.477	12.284	40.3496	0.157331	0.359444	0.585013		134	21.6367	8.7279	21.0799	9.426	11.8559	17.8483	0.344245	0.0871669	0.331002	0.0731066	0.206776	0.319321		135	30.2319	32.946	81.14	39.453	23.538	9.686	0.34009	0.287041
		135	24.5871	6.0352	1.3973	0.493904	0.0753757	0.0343174			135	6.042	20.284	27.5595	0.0237417	0.436328	0.403477		135	8.772	15.372	31.6345	0.145627	0.449802	0.458656		135	25.4996	7.3369	19.4757	14.171	11.9496	19.0717	0.405705	0.0732748	0.305813	0.109908	0.208411	0.341209		136	39.9035	34.261	66.751	36.181	24.932	16.896	0.44889	0.298498
		136	21.73	7.0132	2.8161	0.436511	0.0875903	0.0691628			136	4.446	17.641	37.0392	0.0174703	0.379474	0.542262		136	10.193	19.335	31.9264	0.169218	0.565764	0.462888		136	27.6916	6.6699	19.2523	17.645	13.6528	20.2151	0.44058	0.0666133	0.302305	0.136852	0.238116	0.361665		137	51.5089	29.572	45.774	33.747	25.704	22.365	0.579443	0.257645
		137	21.8509	10.913	3.2189	0.43894	0.136296	0.0790554			137	6.004	15.979	34.6113	0.0235924	0.343723	0.506717		137	12.251	18.357	38.8157	0.203383	0.537147	0.562773		137	29.6613	7.2496	19.231	16.98	15.1154	21.5936	0.471918	0.0724029	0.30197	0.131694	0.263625	0.386328		138	62.5199	28.837	33.839	35.031	26.743	27.522	0.70331	0.251242
		138	23.737	10.8287	2.584	0.476828	0.135243	0.0634624			138	4.808	13.436	33.2883	0.0188928	0.289021	0.487348		138	14.684	19.121	36.9124	0.243774	0.559503	0.535178		138	35.5263	8.4891	18.5456	18.659	15.9538	24.3871	0.565232	0.084782	0.291208	0.144716	0.278247	0.436306		139	67.1998	34.249	27.058	34.975	26.516	30.693	0.755956	0.298393
		139	25.8352	10.9099	2.3168	0.518976	0.136258	0.0569001			139	4.231	21.951	27.3445	0.0166255	0.472186	0.400329		139	11.233	20.479	31.4698	0.186483	0.599239	0.456268		139	39.443	9.5764	18.6212	20.02	16.19	24.2312	0.627548	0.095641	0.292395	0.155272	0.282367	0.433517		140	63.5667	41.676	25.142	33.451	24.321	23.54	0.715086	0.363101
		140	29.5053	5.904	1.3546	0.592701	0.0737371	0.0332687			140	7.374	25.406	33.7043	0.0289757	0.546507	0.493438		140	12.556	23.37	33.2272	0.208447	0.683833	0.481748		140	33.0586	9.2477	18.2796	20.165	14.925	19.3827	0.52597	0.0923582	0.287031	0.156397	0.260304	0.346773		141	50.6367	46.646	27.345	32.091	24.021	21.706	0.569631	0.406402
		141	27.7076	7.2479	2.381	0.556589	0.0905216	0.0584768			141	9.375	23.72	42.5899	0.0368385	0.510239	0.623525		141	9.25	25.517	33.972	0.153563	0.746657	0.492546		141	22.6073	8.002	16.3036	21.501	12.7623	15.7897	0.359688	0.0799172	0.256003	0.166758	0.222585	0.282491		142	38.7045	46.322	28.516	35.499	26.026	22.915	0.435402	0.403579
		142	26.8618	6.3927	2.7329	0.539598	0.0798407	0.0671194			142	9.835	24.661	37.6196	0.0386461	0.530481	0.550759		142	10.72	25.038	32.1727	0.177967	0.732641	0.466459		142	19.3856	8.8498	12.9149	25.138	11.2947	17.2001	0.30843	0.0883843	0.202793	0.194966	0.196989	0.307724		143	31.951	39.505	30.112	41.893	29.292	22.267	0.359429	0.344186
		143	24.6126	6.5303	1.6596	0.494417	0.0815592	0.0407594			143	13.368	24.205	30.2257	0.0525288	0.520672	0.442511		143	10.705	26.804	27.9063	0.177718	0.784316	0.404602		143	18.4495	8.4721	10.6178	29.962	13.7234	18.4284	0.293536	0.0846122	0.166723	0.232381	0.239347	0.3297		144	26.644	34.553	33.25	39.908	29.388	23.346	0.299728	0.301042
		144	26.5324	6.1688	1.6085	0.532981	0.0770443	0.0395044			144	11.172	23.642	31.0317	0.0438997	0.508561	0.454311		144	9.251	27.263	27.3966	0.153579	0.797747	0.397212		144	18.6282	7.3425	10.8573	33.466	17.8048	18.1269	0.296379	0.0733307	0.170484	0.259557	0.31053	0.324306		145	22.1736	31.835	33.488	29.368	27.617	19.791	0.249439	0.277362
		145	25.7908	5.9703	2.1187	0.518084	0.0745652	0.0520348			145	7.571	22.755	28.4483	0.0297498	0.489481	0.416489		145	10.482	23.238	30.2981	0.174016	0.679971	0.43928		145	18.2937	8.7189	12.7455	33.709	19.2194	15.4929	0.291057	0.087077	0.200133	0.261442	0.335202	0.277181		146	17.221	30.64	33.623	24.91	25.664	16.259	0.193726	0.26695
		146	27.1496	8.6787	3.6456	0.54538	0.108391	0.0895351			146	8.992	26.597	25.171	0.0353336	0.572126	0.368509		146	11.639	27.39	35.2321	0.193223	0.801463	0.510816		146	22.4285	10.8322	14.3648	32.405	18.2447	11.3	0.356843	0.108183	0.22556	0.251328	0.318202	0.202167		147	11.6166	29.432	36.761	20.868	25.203	11.592	0.13068	0.256425
		147	28.0773	6.6374	2.7834	0.564015	0.0828968	0.0683597			147	10.737	35.39	28.0673	0.0421904	0.761272	0.410911		147	13.717	21.543	35.3277	0.227721	0.630373	0.512202		147	27.2815	10.4526	14.8257	31.075	18.3519	8.1897	0.434055	0.104392	0.232797	0.241013	0.320072	0.146521		148	11.3414	27.009	37.595	17.339	28.882	9.591	0.127584	0.235315
		148	30.8719	7.7821	1.5264	0.620153	0.0971934	0.037488			148	9.469	36.412	27.2368	0.0372079	0.783256	0.398753		148	14.067	14.105	29.4648	0.233531	0.412729	0.427198		148	25.8457	8.9512	13.7693	28.748	19.687	7.6662	0.411211	0.089397	0.216209	0.222965	0.343357	0.137155		149	14.0236	32.109	36.481	15.134	30.997	9.173	0.157757	0.279749
		149	32.8094	6.8374	1.3921	0.659073	0.0853947	0.0341897			149	8.891	27.889	28.9644	0.0349367	0.599918	0.424045		149	14.103	14.26	21.3083	0.234129	0.417264	0.30894		149	24.4967	9.6592	11.6454	26.009	19.2581	9.7818	0.389748	0.0964679	0.182859	0.201722	0.335877	0.175005		150	19.0117	39.857	37.413	11.718	27.452	9.433	0.21387	0.347253
		150	31.3308	6.1836	1.3262	0.629371	0.0772292	0.0325712			150	11.759	20.484	30.698	0.0462063	0.44063	0.449425		150	10.06	12.724	18.1487	0.16701	0.372319	0.263131		150	25.5312	12.6067	10.3498	23.605	16.2953	11.15	0.406208	0.125905	0.162515	0.183077	0.284203	0.199483		151	30.2169	47.589	42.152	9.355	27.96	9.213	0.339921	0.414618
		151	32.9736	7.9632	1.5109	0.662372	0.0994552	0.0371074			151	13.337	13.042	26.5824	0.052407	0.280546	0.389172		151	7.241	7.691	20.0896	0.120211	0.225048	0.291271		151	23.2105	14.4817	8.9656	21.376	13.2483	11.7525	0.369285	0.144631	0.14078	0.165789	0.231061	0.210262		152	46.9743	60.228	50.638	8.585	22.491	8.76	0.528432	0.524735
		152	34.4973	9.0139	3.1611	0.69298	0.112578	0.0776359			152	12.036	10.145	26.8368	0.0472948	0.218228	0.392897		152	7.858	5.98	27.1605	0.130454	0.174982	0.393789		152	17.9197	15.4078	9.3561	20.621	12.235	12.7348	0.285107	0.15388	0.146912	0.159933	0.213388	0.227836		153	63.1142	74.132	54.732	8.171	20.697	10.867	0.709996	0.645873
		153	35.1331	8.7807	5.4079	0.705752	0.109665	0.132817			153	10.588	8.438	29.7973	0.0416049	0.181509	0.436239		153	9.728	5.087	35.8315	0.161498	0.148851	0.519506		153	16.1869	17.4325	11.3287	21.705	12.5671	15.182	0.257537	0.174101	0.177886	0.168341	0.21918	0.271619		154	68.0277	77.207	52.22	7.327	20.113	10.608	0.765269	0.672664
		154	29.5436	8.132	4.1026	0.59347	0.101563	0.100759			154	9.167	19.238	25.0653	0.0360212	0.413827	0.366961		154	12.649	3.429	36.5535	0.209991	0.100337	0.529974		154	16.4865	20.4318	12.3666	21.949	12.5828	15.9884	0.262304	0.204056	0.194184	0.170233	0.219454	0.286046		155	60.77	74.734	56.313	7.563	17.374	10.482	0.683625	0.651118
		155	26.6312	10.3143	2.6063	0.534966	0.128819	0.0640101			155	5.471	26.642	27.3691	0.021498	0.573094	0.40069		155	14.286	3.594	36.484	0.237167	0.105165	0.528967		155	16.1202	20.9872	12.3875	24.015	11.2334	15.2025	0.256476	0.209602	0.194512	0.186257	0.19592	0.271986		156	48.9674	69.386	68.03	8.881	17.27	16.898	0.550853	0.604524
		156	26.4776	13.0077	2.6705	0.531881	0.162458	0.0655869			156	5.777	26.116	27.0549	0.0227004	0.561779	0.39609		156	13.068	5.369	32.9468	0.216947	0.157103	0.477682		156	16.3585	18.554	13.0389	27.999	9.3522	15.5684	0.260268	0.185302	0.20474	0.217156	0.16311	0.278532		157	39.4622	62.874	84.167	10.326	16.588	23.236	0.443925	0.547788
		157	27.7213	13.1733	1.4019	0.556864	0.164526	0.0344303			157	7.18	21.614	23.3153	0.0282134	0.464937	0.341341		157	6.503	7.727	30.9	0.107959	0.226101	0.448007		157	15.4268	16.7685	14.1084	32.992	7.8861	16.132	0.245444	0.16747	0.221534	0.255881	0.13754	0.288615		158	38.3393	55.693	98.905	13.304	18.453	23.824	0.431293	0.485224
		158	25.0276	7.5669	1.4865	0.502753	0.0945057	0.0365081			158	6.793	18.931	20.0756	0.0266927	0.407223	0.293911		158	5.897	6.733	29.1882	0.0978983	0.197015	0.423188		158	13.8751	16.2964	13.431	35.515	8.0635	15.1426	0.220756	0.162755	0.210897	0.275449	0.140634	0.270914		159	42.3009	51.037	104.077	14.964	18.606	27.217	0.475859	0.444658
		159	23.2117	8.0816	1.5882	0.466275	0.100934	0.0390058			159	6.32	20.234	18.3424	0.0248341	0.435252	0.268537		159	5.728	5.941	28.4875	0.0950926	0.173841	0.413029		159	14.908	12.7811	15.6907	36.285	8.4798	14.2853	0.23719	0.127647	0.246379	0.281421	0.147895	0.255576		160	45.254	49.688	99.95	15.5	19.019	28.085	0.509079	0.432905
		160	19.7777	9.7615	1.2488	0.397293	0.121915	0.0306702			160	5.208	20.751	22.4522	0.0204645	0.446373	0.328705		160	8.188	5.735	33.0604	0.135932	0.167813	0.479329		160	14.6443	10.5668	19.0156	39.071	8.2889	15.6734	0.232994	0.105532	0.298588	0.303029	0.144565	0.28041		161	42.673	46.706	92.227	16.924	22.215	28.029	0.480045	0.406925
		161	19.9791	9.6356	1.6824	0.401339	0.120342	0.0413194			161	4.298	16.685	21.1058	0.0168887	0.35891	0.308993		161	8.894	4.431	26.8968	0.147653	0.129656	0.389966		161	13.7086	10.0411	24.4345	41.545	5.8381	18.5926	0.218107	0.100282	0.383677	0.322217	0.101821	0.332637		162	39.162	43.185	81.688	21.006	23.431	28.26	0.440548	0.376248
		162	25.23	10.172	1.548	0.506819	0.127042	0.0380185			162	8.05	19.432	14.7984	0.031632	0.418	0.216652		162	9.833	4.221	24.3399	0.163241	0.123511	0.352894		162	14.1863	10.2392	24.3254	41.581	2.45	20.775	0.225707	0.10226	0.381964	0.322496	0.04273	0.371682		163	34.3472	39.338	67.205	26.177	24.645	28.97	0.386385	0.342731
		163	29.2816	10.449	1.3789	0.588207	0.130501	0.0338655			163	9.207	19.942	13.8643	0.0361784	0.428971	0.202976		163	7.1	5.21	29.0932	0.11787	0.152451	0.421811		163	11.7027	11.0188	20.9569	37.404	1.8291	22.7436	0.186193	0.110046	0.329071	0.2901	0.031901	0.406902		164	32.513	30.486	50.649	29.965	22.289	26.598	0.365751	0.265608
		164	29.3808	10.806	2.382	0.5902	0.13496	0.0585014			164	7.239	12.209	16.8731	0.0284452	0.262627	0.247026		164	4.799	4.437	34.4198	0.07967	0.129832	0.499039		164	9.0067	13.2076	19.0248	32.13	3.089	25.0007	0.143299	0.131906	0.298732	0.249195	0.0538746	0.447284		165	32.2864	24.389	35.711	35.18	22.329	23.699	0.363202	0.212488
		165	29.2432	11.3746	1.4334	0.587436	0.142061	0.035204			165	8.63	7.74	21.8838	0.0339111	0.166495	0.320384		165	4.875	3.219	42.3216	0.0809317	0.0941917	0.613604		165	6.0428	15.4765	20.8222	28.154	3.3235	24.7862	0.0961424	0.154566	0.326956	0.218358	0.0579645	0.443446		166	37.503	22.094	30.555	41.153	22.948	23.395	0.421885	0.192493
		166	30.0439	7.4558	1.4742	0.60352	0.0931181	0.036206			166	6.892	10.075	22.3641	0.0270817	0.216723	0.327415		166	7.665	3.34	46.9083	0.127249	0.0977323	0.680104		166	5.2496	17.3326	22.2024	23.92	2.3069	21.0204	0.0835224	0.173103	0.348628	0.18552	0.0402342	0.376073		167	49.8619	25.386	31.904	42.648	27.14	25.216	0.560915	0.221175
		167	30.3445	8.2074	0.702	0.609559	0.102505	0.017241			167	7.824	13.874	24.2363	0.030744	0.298443	0.354825		167	7.309	2.636	51.6919	0.121339	0.0771324	0.74946		167	3.761	21.2327	17.4096	19.729	3.6136	16.294	0.0598384	0.212054	0.27337	0.153015	0.0630241	0.291513		168	68.3036	29.476	38.195	44.488	29.119	24.93	0.768373	0.256809
		168	29.9092	8.4354	1.5858	0.600814	0.105353	0.0389469			168	6.605	21.126	29.1017	0.025954	0.45444	0.426055		168	5.98	5.068	52.3851	0.0992762	0.148296	0.75951		168	4.8413	23.8372	12.6775	16.955	5.859	13.1562	0.0770262	0.238066	0.199065	0.1315	0.102186	0.235376		169	83.6968	38.395	47.032	46.819	31.367	21.867	0.941537	0.334515
		169	30.5907	9.0688	1.6917	0.614504	0.113263	0.0415478			169	5.431	30.386	30.8709	0.0213408	0.653631	0.451957		169	6.712	6.063	46.3474	0.111428	0.17741	0.671972		169	8.1032	21.9487	9.2111	16.248	7.6849	12.6671	0.128924	0.219205	0.144635	0.126017	0.134031	0.226625		170	88.8938	56.72	53.937	44.984	30.197	22.51	1	0.494171
		170	33.4264	7.3622	2.0518	0.671468	0.0919491	0.0503917			170	4.867	37.267	32.1287	0.0191246	0.801648	0.470371		170	6.814	4.094	39.53	0.113122	0.119795	0.573129		170	7.7605	23.4896	7.9381	15.318	10.2401	13.7939	0.123471	0.234594	0.124646	0.118804	0.178596	0.246785		171	83.2135	84.318	57.537	36.431	27.15	23.988	0.9361	0.734618
		171	34.1064	8.7858	1.172	0.685127	0.109729	0.028784			171	6.167	32.089	31.5875	0.0242329	0.690264	0.462448		171	5.495	6.947	34.0668	0.0912245	0.203277	0.493921		171	5.8852	26.8806	10.6757	13.412	15.3319	15.0077	0.0936349	0.268461	0.167633	0.104021	0.267401	0.2685		172	74.5472	106.673	62.342	26.643	25.873	22.754	0.83861	0.929385
		172	33.0535	8.2321	1.0191	0.663977	0.102814	0.0250289			172	8.748	26.341	25.4787	0.0343748	0.566619	0.373014		172	5.221	8.929	28.9157	0.0866757	0.261273	0.419237		172	6.7569	25.035	16.6167	12.677	16.9033	15.7783	0.107504	0.250028	0.26092	0.0983209	0.294807	0.282287		173	65.0342	114.778	69.484	20.652	26.447	23.218	0.731594	1
		173	34.1258	4.5407	0.8871	0.685517	0.0567104	0.021787			173	11.13	21.171	21.252	0.0437347	0.455408	0.311134		173	6.178	10.758	25.647	0.102563	0.314792	0.371845		173	8.3801	21.1001	22.7219	11.672	14.4446	18.5549	0.133329	0.21073	0.356785	0.0905262	0.251925	0.331963		174	53.532	102.648	74.038	17.791	25.907	20.914	0.602202	0.894318
		174	34.4502	4.5696	1.2972	0.692034	0.0570713	0.0318589			174	14.214	15.957	17.022	0.0558531	0.34325	0.249206		174	7.813	7.302	30.6676	0.129706	0.213665	0.444637		174	7.2788	18.3273	26.2823	9.466	13.9079	19.7197	0.115807	0.183038	0.412692	0.0734168	0.242565	0.352802		175	39.7403	78.432	77.741	20.283	27.333	16.649	0.447054	0.683337
		175	35.6183	4.048	1.8365	0.715498	0.0505569	0.045104			175	15.397	12.744	16.8701	0.0605016	0.274135	0.246982		175	11.113	4.74	30.3501	0.184491	0.138698	0.440034		175	5.1406	20.1782	27.8663	9.886	14.8084	18.0204	0.0817882	0.201523	0.437564	0.0766743	0.25827	0.3224		176	28.7786	52.568	79.196	22.051	27.454	14.449	0.323741	0.457997
		176	35.468	5.6922	1.4935	0.712479	0.0710919	0.03668			176	12.042	12.117	20.7438	0.0473184	0.260648	0.303694		176	13.126	5.208	33.9099	0.21791	0.152392	0.491646		176	5.1879	24.1234	24.8036	12.126	16.6125	14.0436	0.0825407	0.240924	0.389473	0.0940474	0.289735	0.251252		177	22.6542	33.193	75.372	21.7	28.753	12.745	0.254846	0.289193
		177	38.2705	7.4113	1.6739	0.768776	0.0925623	0.0411106			177	10.582	10.151	23.4842	0.0415814	0.218357	0.343814		177	13.48	6.359	39.4231	0.223786	0.186072	0.57158		177	6.4173	24.4983	20.7991	14.08	18.0458	10.8147	0.102101	0.244668	0.326593	0.109202	0.314733	0.193484		178	21.0077	25.405	65.808	21.037	24.099	11.845	0.236324	0.22134
		178	46.1917	7.6319	1.6949	0.927896	0.0953175	0.0416263			178	10.693	11.245	24.9979	0.0420175	0.24189	0.365975		178	8.473	4.976	48.2709	0.140663	0.145604	0.69986		178	8.88	23.034	19.2934	16.069	17.3148	10.4747	0.141283	0.230044	0.30295	0.124629	0.301984	0.187401		179	23.7411	23.559	51.979	22.539	17.946	13.316	0.267073	0.205257
		179	48.9861	6.3552	1.5465	0.98403	0.0793723	0.0379817			179	10.166	17.403	27.1688	0.0399467	0.374355	0.397757		179	5.598	3.557	53.4733	0.0929345	0.104082	0.775288		179	9.3711	25.0292	17.982	16.833	17.7477	13.9047	0.149096	0.249971	0.282358	0.130554	0.309534	0.248767		180	26.7393	22.991	45.041	26.296	14.211	13.505	0.300801	0.200308
		180	48.7307	7.27	1.0955	0.9789	0.0907976	0.0269052			180	5.908	18.425	23.0537	0.0232151	0.396339	0.337511		180	7.187	6.607	44.9607	0.119314	0.193328	0.651867		180	10.3526	27.5937	15.1328	18.971	18.9531	18.3233	0.164712	0.275583	0.237619	0.147136	0.330557	0.327819		181	26.16	27.235	41.681	28.976	11.601	14.414	0.294284	0.237284
		181	44.2869	7.0503	1.3255	0.889633	0.0880537	0.032554			181	6.051	16.712	24.5561	0.0237771	0.359491	0.359507		181	7.289	14.427	37.6913	0.121007	0.422151	0.546471		181	10.2706	26.3198	12.0144	23.865	17.5852	20.7996	0.163408	0.26286	0.188653	0.185093	0.3067	0.372122		182	26.7244	40.079	38.112	28.159	9.974	16.593	0.300633	0.349187
		182	39.6463	8.398	1.5748	0.796413	0.104886	0.0386767			182	10.022	17.181	23.5319	0.0393809	0.369579	0.344512		182	6.557	11.544	37.2422	0.108855	0.337791	0.53996		182	8.9066	23.9832	10.3562	28.735	15.5134	22.9085	0.141706	0.239524	0.162616	0.222864	0.270566	0.409852		183	30.5631	58.037	28.809	28.637	7.915	17.334	0.343816	0.505646
		183	38.9939	6.2644	1.2593	0.783307	0.0782383	0.0309281			183	9.5	9.052	24.6667	0.0373297	0.194717	0.361126		183	8.721	13.04	36.9725	0.144781	0.381565	0.536049		183	8.4179	24.1975	13.4524	29.706	15.5022	23.9975	0.133931	0.241664	0.211233	0.230395	0.270371	0.429336		184	33.1999	75.735	18.571	29.138	6.153	20.784	0.373478	0.659839
		184	41.9165	7.6311	1.878	0.842016	0.0953075	0.0461232			184	8.167	10.748	27.4381	0.0320918	0.231199	0.4017		184	8.198	14.528	30.498	0.136098	0.425106	0.442178		184	9.6014	23.8087	24.4257	26.601	14.4825	21.5365	0.152761	0.237781	0.383539	0.206313	0.252586	0.385306		185	38.2477	82.563	16.31	31.91	4.487	26.1	0.430263	0.719328
		185	39.7466	8.0593	1.7529	0.798428	0.100655	0.0430508			185	9.687	13.947	24.2509	0.0380645	0.300013	0.355038		185	8.028	14.479	27.1673	0.133276	0.423672	0.393888		185	9.2261	18.3862	30.2971	24.114	13.9857	20.0629	0.146789	0.183626	0.475733	0.187024	0.243922	0.358942		186	46.9823	76.495	17.542	29.313	4.115	28.379	0.528522	0.66646
		186	34.1913	9.4576	1.476	0.686833	0.118119	0.0362502			186	10.816	18.748	22.5335	0.0425009	0.403287	0.329895		186	10.005	17.86	29.5522	0.166097	0.522604	0.428465		186	8.5306	15.0791	24.4867	26.042	13.2414	21.0521	0.135724	0.150597	0.384497	0.201978	0.230941	0.37664		187	58.2964	66.991	20.655	23.301	5.505	26.527	0.655798	0.583657
		187	32.1432	10.003	1.87	0.645691	0.124931	0.0459268			187	12.246	16.866	19.8545	0.04812	0.362803	0.290674		187	9.696	14.264	36.1693	0.160967	0.417381	0.524404		187	8.5633	15.2167	20.6938	28.405	12.7259	19.0937	0.136244	0.151972	0.324939	0.220305	0.22195	0.341602		188	61.3588	56.769	27.585	19.101	6.269	22.217	0.690248	0.494598
		188	31.4721	9.9689	1.0951	0.63221	0.124505	0.0268954			188	10.982	19.31	15.467	0.0431531	0.415376	0.22644		188	6.837	15.488	36.3316	0.113504	0.453197	0.526757		188	8.0436	17.6485	21.638	30.91	14.6906	15.7427	0.127976	0.176258	0.339766	0.239733	0.256216	0.28165		189	56.2694	53.664	31.988	18.522	7.131	20.756	0.632996	0.467546
		189	31.5479	7.3403	0.9286	0.633732	0.0916756	0.0228062			189	8.809	12.476	13.8563	0.0346145	0.26837	0.202859		189	8.207	19.534	29.1331	0.136247	0.571587	0.422389		189	9.1367	19.8037	20.5506	30.907	17.9577	13.7536	0.145367	0.197783	0.322691	0.23971	0.313197	0.246064		190	46.6776	54.18	32.435	16.608	6.746	21.032	0.525094	0.472042
		190	33.086	9.1451	1.5694	0.66463	0.114216	0.0385441			190	10.872	9.92	14.6056	0.0427209	0.213388	0.213829		190	7.104	22.012	22.305	0.117936	0.644097	0.323391		190	10.4339	17.3206	19.3187	29.384	18.7354	15.6509	0.166006	0.172984	0.303347	0.227898	0.32676	0.280008		191	46.8068	55.249	32.486	14.58	7.633	18.692	0.526547	0.481355
		191	35.6115	8.2191	2.3182	0.715362	0.102651	0.0569344			191	9.409	10.053	19.8985	0.0369721	0.216249	0.291318		191	6.742	15.312	22.001	0.111926	0.448047	0.318984		191	13.2611	17.5328	21.7335	30.67	21.3126	18.4689	0.210987	0.175103	0.341265	0.237872	0.371709	0.330424		192	56.446	60.371	33.808	11.987	6.874	19.173	0.634982	0.525981
		192	39.7392	8.6292	2.3807	0.798279	0.107773	0.0584694			192	6.733	10.003	23.7054	0.0264569	0.215174	0.347052		192	7.014	12.515	20.935	0.116442	0.366203	0.303528		192	13.4962	21.1286	20.651	32.719	25.4344	18.7599	0.214728	0.211015	0.324267	0.253764	0.443596	0.335631		193	62.3181	64.324	33.281	10.561	5.004	19.947	0.70104	0.560421
		193	38.7386	8.3061	2.3744	0.778179	0.103738	0.0583147			193	9.52	11.543	27.8339	0.0374083	0.248301	0.407494		193	6.42	11.643	17.5344	0.106581	0.340688	0.254224		193	12.5059	20.0964	16.4019	32.3	29.4985	17.8183	0.198972	0.200706	0.257547	0.250514	0.514478	0.318784		194	60.893	65.644	32.619	9.44	3.447	21.35	0.685008	0.571921
		194	34.7325	10.8442	3.5562	0.697705	0.135437	0.0873394			194	9.799	11.611	27.8703	0.0385046	0.249763	0.408027		194	6.727	14.98	24.1815	0.111677	0.438332	0.350598		194	20.124	14.4435	11.7301	31.362	30.9225	17.2563	0.320178	0.144249	0.184189	0.243239	0.539313	0.30873		195	58.7043	62.01	41.383	10.168	3.944	20.662	0.660387	0.54026
		195	34.3568	10.9014	3.786	0.690158	0.136151	0.0929833			195	9.561	11.249	30.4418	0.0375694	0.241976	0.445675		195	6.646	17.234	26.8967	0.110333	0.504287	0.389964		195	27.3644	10.0206	9.5307	29.809	31.7694	15.1549	0.435374	0.100077	0.149654	0.231194	0.554084	0.271134		196	53.1019	55.993	54.123	12.477	4.207	18.679	0.597363	0.487837
		196	36.9901	8.4959	2.5376	0.743055	0.106108	0.0623229			196	6.768	15.068	25.9896	0.0265945	0.324127	0.380493		196	7.416	16.991	29.1313	0.123116	0.497176	0.422363		196	22.3624	7.0486	9.1111	27.849	32.2971	13.266	0.355791	0.0703955	0.143065	0.215993	0.563287	0.23734		197	44.8388	47.094	59.854	13.233	3.907	18.094	0.504409	0.410305
		197	38.2364	9.0501	1.611	0.768091	0.11303	0.0395658			197	5.049	13.376	30.4067	0.0198398	0.28773	0.445161		197	5.903	16.551	31.2604	0.0979979	0.484301	0.453232		197	15.9631	5.9734	7.7292	26.938	33.5084	12.8173	0.253977	0.0596573	0.121366	0.208927	0.584414	0.229312		198	44.986	37.707	58.741	12.463	2.921	19.263	0.506065	0.328521
		198	38.6144	9.5919	1.9867	0.775684	0.119797	0.0487929			198	5.91	9.887	30.008	0.023223	0.212679	0.439324		198	5.817	19.325	26.1812	0.0965702	0.565472	0.379591		198	13.5069	7.0722	6.6635	25.451	36.6219	12.0548	0.214898	0.0706312	0.104632	0.197394	0.638715	0.215671		199	50.4897	34.143	54.57	12.325	3.77	21.201	0.567978	0.29747
		199	37.8568	8.5291	1.7658	0.760465	0.106523	0.0433676			199	6.929	12.446	23.4614	0.0272271	0.267725	0.34348		199	6.245	18.995	22.4052	0.103676	0.555816	0.324844		199	13.4904	8.9772	5.0296	21.737	41.3942	10.4057	0.214636	0.0896567	0.0789761	0.168589	0.721948	0.186167		200	62.8235	32.124	51.51	14.641	3.515	23.619	0.706725	0.279879
		200	36.4705	6.8674	1.4337	0.732617	0.0857694	0.0352113			200	7.09	9.597	26.8453	0.0278598	0.20644	0.393021		200	6.576	18.793	21.9105	0.109171	0.549905	0.317671		200	14.3777	11.6044	3.9231	19.207	46.4955	10.2621	0.228753	0.115895	0.0616015	0.148967	0.810919	0.183598		201	76.3326	29.946	53.479	15.351	3.002	25.336	0.858694	0.260904
		201	36.7732	8.4517	1.1816	0.738698	0.105556	0.0290198			201	7.244	7.116	26.4389	0.0284649	0.153072	0.387071		201	6.965	23.25	20.2329	0.115629	0.680322	0.293349		201	14.9648	17.6259	3.6758	17.57	46.9086	11.7927	0.238094	0.176033	0.0577184	0.13627	0.818124	0.210981		202	75.8459	33.659	56.876	16	3.961	24.577	0.853219	0.293253
		202	39.682	10.6552	1.8875	0.79713	0.133077	0.0463566			202	7.522	8.978	25.7839	0.0295573	0.193125	0.377482		202	7.408	22.461	23.4438	0.122983	0.657235	0.339902		202	13.6691	19.8117	4.4073	16.978	47.432	13.939	0.217479	0.197863	0.0692046	0.131679	0.827252	0.249381		203	62.3733	37.874	54.641	15.858	5.649	21.716	0.701661	0.329976
		203	47.4004	9.893	0.9506	0.952177	0.123557	0.0233465			203	9.997	10.306	24.112	0.0392826	0.221692	0.353005		203	10.534	28.275	36.4839	0.174879	0.827359	0.528965		203	14.3612	19.1087	5.1954	16.27	47.6091	15.8138	0.22849	0.190842	0.0815795	0.126188	0.830341	0.282922		204	45.823	42.016	48.994	15.676	5.356	20.434	0.51548	0.366063
		204	49.7811	9.1557	0.5119	1	0.114349	0.0125721			204	6.871	7.115	20.1792	0.0269992	0.15305	0.295428		204	9.567	29.709	42.5721	0.158825	0.86932	0.617236		204	13.4308	17.0646	5.7939	16.043	42.8376	15.8051	0.213687	0.170427	0.0909773	0.124427	0.747122	0.282767		205	34.8264	45.498	57.227	17.475	5.43	21.342	0.391775	0.3964
		205	45.004	10.0229	0.9602	0.904038	0.12518	0.0235823			205	6.168	8.44	19.143	0.0242368	0.181552	0.280258		205	7.816	27.879	43.1224	0.129756	0.815772	0.625214		205	13.5015	12.4367	6.0391	15.839	38.8163	13.9782	0.214812	0.124207	0.0948275	0.122845	0.676988	0.250082		206	34.1678	48.652	66.196	17.861	4.391	19.998	0.384367	0.423879
		206	40.9479	9.4764	1.6336	0.822559	0.118354	0.0401208			206	5.726	9.967	20.0157	0.0225	0.214399	0.293034		206	6.962	20.672	45.1857	0.115579	0.604887	0.655129		206	14.485	10.0269	6.565	14.994	37.3358	13.7528	0.23046	0.10014	0.103085	0.116291	0.651166	0.246049		207	35.3398	53.404	69.884	19.184	3.166	14.367	0.397551	0.465281
		207	42.1019	11.5719	1.31	0.845741	0.144526	0.0321733			207	7.239	8.039	19.4722	0.0284452	0.172926	0.285077		207	9.748	17.299	45.6634	0.16183	0.506189	0.662055		207	13.709	8.0754	7.9844	13.798	37.8472	15.3461	0.218113	0.0806503	0.125373	0.107015	0.660086	0.274555		208	35.1837	54.438	74.005	17.163	3.785	13.305	0.395795	0.474289
		208	43.2367	11.0861	0.9255	0.868536	0.138458	0.0227301			208	5.763	11.378	14.7673	0.0226454	0.244751	0.216196		208	9.213	13.408	49.7622	0.152948	0.392334	0.721482		208	14.1563	7.4516	7.5376	12.582	38.8728	19.2525	0.22523	0.0744203	0.118357	0.0975841	0.677973	0.344444		209	33.8369	50.599	75.666	13.691	5.925	14.994	0.380644	0.440842
		209	41.7705	14.4481	1.993	0.839084	0.180447	0.0489476			209	4.257	16.282	18.9609	0.0167276	0.350241	0.277592		209	7.791	11.645	43.9091	0.129341	0.340746	0.63662		209	15.1563	7.7685	6.8011	11.715	39.393	23.1831	0.24114	0.0775852	0.106793	0.0908597	0.687046	0.414765		210	32.7398	48.276	73.789	8.443	7.741	14.728	0.368302	0.420603
		210	36.9885	13.5037	1.3829	0.743023	0.168652	0.0339637			210	3.418	29.685	21.9261	0.0134308	0.638552	0.321003		210	6.619	13.375	41.6986	0.109884	0.391368	0.604571		210	14.5044	9.5847	6.5215	11.958	37.3465	26.7299	0.230768	0.0957239	0.102402	0.0927444	0.651353	0.478221		211	33.5214	45.212	70.576	4.746	9.486	15.344	0.377095	0.393908
		211	33.9949	14.6987	2.6852	0.682888	0.183577	0.0659479			211	5.02	34.797	22.1047	0.0197258	0.748516	0.323618		211	6.647	13.075	35.6563	0.110349	0.38259	0.516966		211	12.0522	12.5123	5.2187	13.939	36.2004	27.8304	0.191753	0.124962	0.0819454	0.108109	0.631364	0.497909		212	33.591	48.383	69.099	4.298	11.241	20.926	0.377878	0.421535
		212	31.5221	14.0407	2.9441	0.633214	0.175359	0.0723064			212	5.999	21.987	18.5918	0.0235727	0.472961	0.272188		212	5.554	11.697	35.0509	0.092204	0.342268	0.508189		212	9.6038	16.7187	3.7298	15.44	38.5359	31.7733	0.152799	0.166972	0.0585663	0.11975	0.672097	0.568451		213	29.0231	57.321	74.878	6.391	14.659	24.03	0.326492	0.499408
		213	30.6445	18.0837	2.0807	0.615585	0.225854	0.0511015			213	7.158	16.116	17.1583	0.028127	0.34667	0.251201		213	6.422	12.549	43.4131	0.106614	0.367198	0.629429		213	8.4084	18.6848	2.9232	19.992	38.1595	34.4358	0.13378	0.186608	0.0459008	0.155055	0.665532	0.616086		214	24.406	60.692	81.319	9.452	17.823	25.066	0.274552	0.528777
		214	31.4618	17.2655	1.6832	0.632003	0.215635	0.041339			214	9.522	11.582	19.0112	0.0374162	0.24914	0.278328		214	4.974	13.966	52.223	0.0825752	0.408661	0.75716		214	7.7468	15.7787	2.8259	26.492	33.4219	34.2677	0.123253	0.157584	0.044373	0.205468	0.582905	0.613078		215	28.4852	54.555	74.432	11.337	19.761	25.033	0.320441	0.475309
		215	36.6255	15.1062	0.9505	0.735731	0.188667	0.0233441			215	9.016	7.99	21.5353	0.0354279	0.171872	0.315281		215	6.363	16.306	56.6149	0.105635	0.477132	0.820837		215	6.0546	12.2705	2.6684	29.749	33.0378	30.7796	0.0963301	0.122547	0.0418999	0.230729	0.576206	0.550673		216	39.0215	53.616	65.542	10.027	19.933	22.38	0.438968	0.467128
		216	42.23	16.0605	1.9755	0.848314	0.200585	0.0485178			216	7.351	10.614	21.2833	0.0288853	0.228317	0.311592		216	8.365	16.66	59.7312	0.13887	0.487491	0.866018		216	6.7366	11.2431	4.0731	31.591	36.7826	28.7468	0.107181	0.112287	0.0639569	0.245015	0.641518	0.514305		217	42.1676	55.538	65.152	7.876	19.832	20.807	0.474359	0.483873
		217	45.2164	18.5922	2.0426	0.908305	0.232205	0.0501658			217	5.948	11.626	19.3544	0.0233723	0.250086	0.283353		217	10.411	15.935	63.7982	0.172837	0.466277	0.924984		217	6.5683	10.8357	6.1216	28.412	43.6984	30.9232	0.104503	0.108218	0.096123	0.220359	0.762135	0.553242		218	35.4693	51.028	70.824	7.227	21.638	21.347	0.399008	0.44458
		218	43.8174	19.8848	1.0107	0.880202	0.248348	0.0248226			218	7.206	11.059	18.8029	0.0283156	0.237889	0.275279		218	10.949	17.261	60.7198	0.181768	0.505077	0.880352		218	4.3004	12.799	8.1671	28.086	49.5714	34.1919	0.0684204	0.127826	0.128242	0.217831	0.864565	0.611722		219	30.481	44.043	78.99	6.902	24.796	23.176	0.342892	0.383723
		219	35.0527	21.7167	0.8034	0.704137	0.271228	0.0197313			219	9.746	7.266	21.9788	0.0382964	0.156298	0.321774		219	10.1	17.447	50.6132	0.167674	0.510519	0.73382		219	2.8294	15.0542	11.0345	28.588	54.7263	35.5555	0.0450164	0.150349	0.173267	0.221724	0.954471	0.636118		220	27.1913	39.383	82.097	7.084	27.077	26.74	0.305885	0.343123
		220	29.3912	19.345	0.5881	0.590409	0.241607	0.0144436			220	11.354	8.656	25.9618	0.0446149	0.186199	0.380086		220	8.349	23.747	60.3373	0.138605	0.694865	0.874806		220	2.8521	14.0696	12.5737	28.173	57.3368	35.0311	0.0453776	0.140515	0.197436	0.218505	1	0.626736		221	22.0134	41.261	81.026	6.105	27.209	28.841	0.247637	0.359485
		221	28.5442	13.9656	1.5913	0.573394	0.174421	0.039082			221	12.138	9.386	24.8648	0.0476956	0.201902	0.364026		221	5.904	31.515	68.9722	0.0980145	0.922165	1		221	3.8042	11.3928	12.288	28.902	54.6934	34.534	0.0605257	0.113782	0.192949	0.224159	0.953897	0.617843		222	21.3168	45.083	79.005	7.414	24.356	34.049	0.239801	0.392784
		222	31.5353	16.7109	1.2058	0.633479	0.208708	0.0296142			222	10.612	9.806	21.3112	0.0416992	0.210936	0.312001		222	4.317	29.213	68.2085	0.0716681	0.854806	0.988927		222	5.8621	11.0139	12.5665	31.627	52.3705	34.7811	0.0932674	0.109998	0.197322	0.245294	0.913384	0.622263		223	26.3431	45.652	76.872	7.265	21.181	37.485	0.296344	0.397742
		223	32.7569	19.8836	1.6775	0.658019	0.248333	0.041199			223	11.241	9.418	20.8557	0.0441709	0.20259	0.305332		223	3.613	24.54	59.167	0.0599807	0.718069	0.857838		223	4.2047	11.3399	16.5022	34.251	54.049	35.3822	0.0668978	0.113253	0.259122	0.265645	0.942658	0.633018		224	34.4072	44.332	75.333	6.786	20.423	35.529	0.38706	0.386241
		224	30.5522	21.6729	1.6767	0.613731	0.27068	0.0411794			224	10.792	11.546	22.7499	0.0424065	0.248365	0.333063		224	3.556	18.532	49.7112	0.0590345	0.542268	0.720743		224	3.5994	12.5688	15.8084	36.918	55.9416	34.9112	0.0572673	0.125527	0.248228	0.28633	0.975667	0.624591		225	38.1116	42.057	66.532	7.158	18.4	29.382	0.428732	0.36642
		225	24.6443	23.0749	1.7363	0.495053	0.288191	0.0426431			225	11.684	15.448	23.8919	0.0459116	0.332301	0.349783		225	3.535	14.958	58.7909	0.0586858	0.437688	0.852385		225	4.2595	11.7086	11.7797	39.494	52.0086	36.3925	0.0677697	0.116936	0.184968	0.306309	0.907072	0.651093		226	34.1266	41.611	54.496	7.298	14.12	24.673	0.383903	0.362535
		226	24.8037	20.3204	2.1111	0.498255	0.253789	0.0518481			226	13.468	16.41	24.2775	0.0529217	0.352994	0.355428		226	3.08	17.245	62.3125	0.0511322	0.504609	0.903444		226	4.9782	11.6071	8.6292	44.276	44.6916	41.6152	0.0792044	0.115922	0.135498	0.343398	0.779458	0.744531		227	27.3904	46.606	50.614	6.844	11.567	22.27	0.308125	0.406053
		227	26.8345	19.8354	1.8951	0.53905	0.247731	0.0465432			227	13.816	19.47	27.2755	0.0542892	0.418818	0.399319		227	3.811	19.182	49.54	0.0632678	0.561287	0.71826		227	5.2963	11.8784	7.1896	49.702	37.3407	47.7606	0.0842654	0.118631	0.112893	0.385481	0.651252	0.854478		228	23.0687	52.833	51.891	6.714	9.404	18.406	0.259509	0.460306
		228	26.4107	20.542	2.3061	0.530537	0.256556	0.0566373			228	10.848	18.918	29.0622	0.0426266	0.406944	0.425477		228	6.521	15.706	37.7696	0.108258	0.459576	0.547606		228	5.2026	12.0828	7.2612	53.584	28.6157	51.5235	0.0827746	0.120673	0.114017	0.415589	0.499081	0.921799		229	20.5738	57.245	53.027	6.905	7.862	12.939	0.231442	0.498745
		229	24.466	27.6007	1.246	0.491472	0.344715	0.0306015			229	10.527	15.54	24.1383	0.0413652	0.33428	0.35339		229	8.281	14.442	34.5627	0.137476	0.42259	0.501111		229	4.5396	13.4242	5.9423	57.585	21.6481	52.6214	0.0722261	0.13407	0.0933075	0.44662	0.37756	0.941441		230	19.687	62.054	53.237	6.734	7.476	10.505	0.221467	0.540644
		230	24.8682	27.2309	2.0074	0.499551	0.340096	0.0493013			230	11.564	14.713	19.8638	0.0454401	0.31649	0.29081		230	8.443	15.941	35.462	0.140165	0.466452	0.514149		230	3.5181	12.8544	5.7672	63.894	19.3194	50.0077	0.0559738	0.128379	0.0905581	0.495552	0.336946	0.89468		231	20.1619	63.906	54.472	6.904	6.662	8.542	0.226809	0.556779
		231	24.4845	23.3845	1.0654	0.491843	0.292057	0.026166			231	17.17	17.144	20.9002	0.0674685	0.368783	0.305983		231	5.617	14.499	38.6886	0.0932499	0.424257	0.56093		231	3.4031	12.6883	6.2363	66.426	22.0186	44.112	0.0541441	0.12672	0.097924	0.51519	0.384022	0.789201		232	24.4079	67.842	55.764	7.453	4.809	8.512	0.274574	0.591071
		232	23.3128	23.2728	1.0964	0.468306	0.290662	0.0269273			232	18.957	16.356	21.8805	0.0744904	0.351833	0.320335		232	4.599	16.483	46.3283	0.0763497	0.482312	0.671695		232	4.8996	12.1621	5.6648	62.557	26.5083	39.3916	0.0779538	0.121465	0.0889502	0.485182	0.462326	0.704749		233	30.8183	71.006	55.826	7.937	3.849	9.25	0.346687	0.618638
		233	20.9743	24.8637	1.139	0.421331	0.310532	0.0279736			233	17.433	16.951	22.9853	0.068502	0.364632	0.33651		233	6.288	15.908	52.4035	0.104389	0.465486	0.759777		233	6.1031	12.3885	5.4458	56.91	27.9852	35.5634	0.0971018	0.123726	0.0855114	0.441385	0.488084	0.636259		234	33.6507	70.103	53.23	8.73	3.044	11.302	0.378549	0.61077
		234	23.5182	30.311	0.8766	0.472432	0.378565	0.0215291			234	16.138	18.103	27.582	0.0634133	0.389412	0.403806		234	7.168	12.269	57.9243	0.118999	0.359005	0.839821		234	6.6552	12.7131	5.5392	54.464	25.4963	31.6234	0.105886	0.126968	0.086978	0.422414	0.444676	0.565769		235	33.2906	66.206	53.465	13.216	3.571	10.719	0.374499	0.576818
		235	29.4329	29.4479	0.5988	0.591246	0.367785	0.0147064			235	14.431	12.287	35.964	0.0567058	0.264305	0.526521		235	7.949	9.635	50.062	0.131964	0.281931	0.725829		235	6.3977	11.6236	5.5292	55.653	23.5448	30.888	0.101789	0.116087	0.0868209	0.431636	0.41064	0.552613		236	36.3042	61.024	53.498	14.695	3.524	8.42	0.4084	0.53167
		236	28.0395	25.6824	1.1763	0.563256	0.320757	0.0288897			236	12.293	12.093	36.68	0.0483046	0.260132	0.537003		236	6.696	7.13	39.5579	0.111163	0.208632	0.573534		236	4.9403	10.885	6.6461	53.24	24.6829	32.503	0.0786014	0.10871	0.104359	0.412921	0.43049	0.581506		237	41.6319	49.977	52.162	15.819	2.839	5.832	0.468333	0.435423
		237	24.6328	27.1624	2.3401	0.494822	0.339241	0.0574723			237	12.113	10.721	27.7864	0.0475973	0.230619	0.406799		237	6.38	7.572	31.3849	0.105917	0.221565	0.455037		237	4.3779	11.9495	7.3318	53.604	26.1458	33.4047	0.0696534	0.119342	0.115126	0.415744	0.456004	0.597638		238	40.4485	39.81	51.07	18.176	4.02	4.439	0.45502	0.346843
		238	23.753	29.8259	2.0815	0.477149	0.372506	0.0511212			238	9.995	12.722	22.5553	0.0392748	0.273662	0.330214		238	6.829	6.347	29.6152	0.113371	0.185721	0.429379		238	4.9249	13.6048	8.0403	55.195	25.082	34.6173	0.0783563	0.135873	0.126251	0.428084	0.43745	0.619333		239	38.2283	34.105	56.981	21.431	3.66	4.57	0.430045	0.297139
		239	27.3033	32.5485	2.0821	0.548467	0.40651	0.0511359			239	10.06	16.818	21.6587	0.0395302	0.361771	0.317088		239	7.399	6.019	29.8268	0.122834	0.176123	0.432447		239	4.9667	11.1439	10.0132	55.928	21.8721	37.0415	0.0790214	0.111296	0.15723	0.433769	0.381467	0.662704		240	36.042	34.194	66.402	21.064	4.134	4.95	0.40545	0.297914
		240	29.014	23.3031	1.124	0.582832	0.291041	0.0276052			240	13.043	20.619	22.5796	0.0512517	0.443534	0.33057		240	6.818	6.541	28.531	0.113188	0.191397	0.413659		240	4.9412	11.0964	9.8702	58.405	19.1809	40.7116	0.0786157	0.110821	0.154984	0.45298	0.33453	0.728365		241	31.6491	37.033	74.982	19.272	5.224	6.264	0.356033	0.322649
		241	28.4937	25.5856	0.6924	0.57238	0.319548	0.0170052			241	16.644	20.74	27.7917	0.0654016	0.446137	0.406877		241	8.517	6.412	30.243	0.141394	0.187623	0.438481		241	6.1152	12.7144	10.2805	64.335	17.3971	45.1444	0.0972943	0.126981	0.161427	0.498972	0.303419	0.807672		242	32.8879	37.086	80.39	18.599	5.455	5.955	0.369968	0.323111
		242	27.8728	23.5984	0.8527	0.559907	0.294729	0.0209421			242	19.18	17.344	28.3093	0.0753667	0.373086	0.414454		242	12.463	5.153	34.1316	0.206903	0.150783	0.49486		242	6.7349	11.8268	12.1691	71.7	18.8023	49.1016	0.107154	0.118116	0.191082	0.556094	0.327927	0.878469		243	35.1963	35.748	80.251	20.288	6.219	5.684	0.395936	0.311453
		243	26.61	22.5211	0.9944	0.53454	0.281274	0.0244222			243	16.999	17.395	24.9729	0.0667966	0.374183	0.365609		243	12.795	4.414	27.0457	0.212415	0.129159	0.392125		243	6.1177	9.805	11.1323	66.523	20.4456	50.8045	0.0973341	0.0979241	0.174802	0.515942	0.356588	0.908936		244	31.1278	37.495	78.83	21.309	7.092	7.513	0.350168	0.326674
		244	24.7778	25.5711	0.3689	0.497735	0.319366	0.0090601			244	15.117	20.024	25.0457	0.0594014	0.430735	0.366674		244	11.44	4.416	25.712	0.18992	0.129217	0.372788		244	5.7622	8.5585	7.1895	58.091	19.3464	50.3394	0.091678	0.0854751	0.112891	0.450545	0.337417	0.900615		245	24.6267	42.221	77.862	20.403	5.832	9.448	0.277035	0.367849
		245	23.3711	28.5835	0.3687	0.469477	0.356989	0.00905519			245	20.244	20.297	24.9958	0.0795476	0.436607	0.365944		245	12.856	4.077	21.7663	0.213427	0.119298	0.315581		245	4.8585	6.6513	4.1189	52.264	15.8086	50.6982	0.0772999	0.0664276	0.064676	0.405352	0.275715	0.907034		246	20.4857	45.309	76.464	19.726	6.14	9.506	0.230451	0.394753
		246	23.0434	30.756	0.3981	0.462895	0.384123	0.00977724			246	24.758	18.738	26.3514	0.0972851	0.403072	0.38579		246	13.418	2.754	25.4307	0.222757	0.0805852	0.368709		246	5.7666	6.0706	4.2334	45.791	12.3238	50.4979	0.091748	0.060628	0.0664739	0.355148	0.214937	0.90345		247	19.4136	44.804	73.694	22.011	8.695	9.04	0.218391	0.390354
		247	25.6611	31.2664	0.8793	0.515479	0.390497	0.0215954			247	24.714	15.187	27.0047	0.0971123	0.326686	0.395355		247	12.29	4.277	35.7316	0.204031	0.12515	0.518058		247	6.587	5.5466	5.3105	43.895	7.988	50.7256	0.104801	0.0553948	0.0833869	0.340443	0.139317	0.907524		248	22.5866	47.091	69.395	23.43	12.427	9.169	0.254085	0.410279
		248	28.6041	27.4968	1.2815	0.574598	0.343417	0.0314733			248	21.342	15.688	26.7091	0.0838622	0.337463	0.391027		248	15.214	4.493	35.5056	0.252573	0.13147	0.514781		248	7.078	5.3502	7.7912	44.183	5.8375	50.3886	0.112613	0.0534333	0.122339	0.342677	0.101811	0.901495		249	27.9622	52.466	68.726	22.865	14.571	10.671	0.314557	0.457109
		249	29.9473	26.2988	0.6614	0.60158	0.328455	0.0162438			249	18.903	18.078	27.4876	0.0742783	0.388875	0.402424		249	26.914	3.079	32.9263	0.446809	0.0900951	0.477385		249	9.8818	6.0093	6.6902	46.266	6.3024	51.0518	0.157222	0.0600158	0.105051	0.358832	0.109919	0.91336		250	28.9963	55.253	68.738	24.335	15.611	9.786	0.32619	0.48139
		250	30.9745	27.8448	1.4443	0.622214	0.347764	0.0354717			250	23.561	16.691	32.3583	0.0925816	0.359039	0.473733		250	31.292	2.962	29.7306	0.51949	0.0866715	0.431052		250	12.3597	5.3172	7.0452	47.23	8.2982	55.6078	0.196646	0.0531037	0.110626	0.366309	0.144727	0.994871		251	27.0682	52.641	66.711	24.958	15.395	8.855	0.3045	0.458633
		251	33.2171	23.8478	1.3725	0.667263	0.297844	0.0337083			251	29.582	14.672	33.778	0.116241	0.315608	0.494517		251	27.001	2.624	28.6007	0.448254	0.0767813	0.41467		251	11.1111	4.4904	9.0326	47.657	9.559	55.8945	0.17678	0.0448463	0.141832	0.36962	0.166717	1		252	28.3021	47.535	60.743	26.711	14.489	8.342	0.318381	0.414147
		252	33.7555	24.0147	1.8376	0.678079	0.299928	0.045131			252	32.576	12.768	36.9506	0.128006	0.274652	0.540965		252	15.661	1.853	29.9944	0.259994	0.0542209	0.434877		252	9.3353	3.7887	8.3215	44.878	10.0286	48.7158	0.148527	0.0378383	0.130666	0.348067	0.174907	0.871567		253	32.6127	43.456	52.728	32.502	12.131	7.113	0.366873	0.378609
		253	32.089	31.0864	1.1623	0.644602	0.388249	0.0285458			253	25.796	9.617	33.1751	0.101364	0.206871	0.485691		253	11.336	2.293	30.0634	0.188193	0.0670958	0.435877		253	9.2408	3.3046	8.567	35.399	11.6947	39.8751	0.147023	0.0330036	0.134521	0.274549	0.203965	0.713399		254	36.9246	43.083	45.887	35.406	11.25	5.882	0.415379	0.375359
		254	32.2928	32.4425	1.731	0.648696	0.405186	0.042513			254	23.916	8.592	31.5923	0.0939766	0.184822	0.462518		254	6.826	2.241	28.2143	0.113321	0.0655743	0.409068		254	10.7418	4.1897	8.873	25.233	16.2778	32.9897	0.170905	0.0418432	0.139326	0.195703	0.283898	0.590214		255	34.4175	47	45.068	37.336	11.458	4.218	0.387175	0.409486
		255	27.3098	28.615	1.1927	0.548598	0.357383	0.0292924			255	24.876	8.954	32.426	0.0977488	0.192609	0.474724		255	5.518	1.858	27.8981	0.0916063	0.0543672	0.404483		255	12.5054	5.9859	8.9764	20.32	21.5702	30.8298	0.198964	0.0597821	0.14095	0.157599	0.376202	0.551571		256	30.1255	48.824	54.293	43.56	13.476	3.096	0.338893	0.425378
		256	22.8103	28.8586	1.5984	0.458212	0.360425	0.0392563			256	25.007	8.988	32.1521	0.0982636	0.19334	0.470714		256	6.202	1.22	33.4251	0.102962	0.0356986	0.484617		256	13.9703	7.8005	11.2704	17.856	24.8756	34.6676	0.222271	0.0779048	0.176971	0.138488	0.433851	0.620233		257	30.4501	50.044	66.419	48.859	15.336	3.426	0.342545	0.436007
		257	24.424	26.5303	1.6277	0.490628	0.331346	0.0399759			257	25.544	9.207	28.3764	0.100374	0.198051	0.415437		257	11.355	1.163	35.2042	0.188509	0.0340307	0.510411		257	12.9691	7.4755	10.7296	17.023	28.0441	37.8766	0.206342	0.074659	0.168479	0.132028	0.489112	0.677644		258	31.0368	49.357	73.832	44.053	20.405	3.909	0.349145	0.430021
		258	26.365	32.6689	2.0317	0.529619	0.408013	0.0498981			258	26.812	11.654	27.7039	0.105356	0.250688	0.405591		258	17.066	1.643	31.2612	0.283319	0.0480761	0.453243		258	8.6137	6.9117	10.679	18.379	29.1886	37.1305	0.137046	0.0690282	0.167684	0.142545	0.509073	0.664296		259	28.4193	52.107	72.931	35.588	29.714	2.975	0.319699	0.453981
		259	27.0689	33.281	2.0931	0.543759	0.415658	0.051406			259	22.259	9.993	27.6855	0.0874655	0.214959	0.405322		259	19.422	2.677	38.416	0.322432	0.0783321	0.556978		259	5.3226	5.254	12.6772	22.998	29.6743	31.1015	0.0846838	0.0524725	0.199061	0.178369	0.517544	0.556432		260	28.8995	58.617	68.793	33.42	34.081	1.516	0.325101	0.510699
		260	30.4656	28.5979	1.2419	0.611991	0.357169	0.0305008			260	19.472	8.863	24.9	0.0765141	0.190651	0.364541		260	23.929	2.839	44.5613	0.397254	0.0830724	0.646076		260	6.2227	4.3996	17.9237	26.373	31.2562	23.4257	0.0990047	0.0439395	0.281443	0.204545	0.545133	0.419106		261	32.5317	60.081	67.638	32.823	34.064	0.91	0.365961	0.523454
		261	29.8231	25.8128	1.0006	0.599085	0.322385	0.0245745			261	20.401	7.885	31.2253	0.0801646	0.169614	0.457145		261	25.341	2.483	47.9119	0.420695	0.0726554	0.694655		261	7.7593	5.5703	20.8817	30.571	32.7918	20.3124	0.123452	0.0556315	0.32789	0.237104	0.571915	0.363406		262	35.2266	60.65	69.339	32.142	37.716	1.536	0.396277	0.528411
		262	31.6211	31.3408	1.3497	0.635203	0.391426	0.0331483			262	21.795	8.444	37.7028	0.0856422	0.181638	0.551977		262	18.182	1.977	47.5944	0.301846	0.0578493	0.690052		262	8.3254	4.6355	14.0419	37.976	33.0338	20.7392	0.132459	0.0462955	0.22049	0.294536	0.576136	0.371042		263	34.67	65.575	68.112	29.107	43.572	2.185	0.390016	0.57132
		263	31.6112	34.554	1.7048	0.635004	0.431557	0.0418695			263	24.517	9.476	37.7602	0.0963382	0.203838	0.552818		263	12.277	1.967	43.4565	0.203815	0.0575567	0.630058		263	8.0973	3.4473	9.8815	41.6	30.7875	22.5464	0.12883	0.0344287	0.155162	0.322643	0.536959	0.403374		264	33.5277	68.4	67.217	24.941	40.293	3.384	0.377166	0.595933
		264	31.6219	31.4206	3.1093	0.635219	0.392423	0.0763637			264	29.002	6.87	39.4883	0.113962	0.14778	0.578117		264	11.227	2.059	35.6249	0.186384	0.0602487	0.516511		264	8.8281	2.9789	7.4124	39.875	30.2978	25.3388	0.140457	0.0297507	0.116391	0.309264	0.528418	0.453333		265	34.0193	67.03	64.293	24.496	29.232	5.201	0.382696	0.583997
		265	31.4384	28.4349	2.9559	0.631533	0.355133	0.0725962			265	29.249	5.187	37.0734	0.114932	0.111577	0.542763		265	11.28	1.845	34.0788	0.187263	0.0539868	0.494095		265	10.7703	2.9389	7.3346	37.731	29.2092	27.0882	0.171358	0.0293513	0.11517	0.292636	0.509432	0.484631		266	36.1659	65.523	54.855	25.322	26.215	6.081	0.406844	0.570867
		266	27.9917	27.0498	2.3364	0.562296	0.337834	0.0573814			266	27.087	3.119	30.6585	0.106437	0.0670926	0.448847		266	16.333	1.62	32.4076	0.27115	0.0474031	0.469865		266	11.0985	4.6352	6.819	36.879	31.6712	27.011	0.17658	0.0462925	0.107074	0.286028	0.552371	0.48325		267	39.7022	64.473	43.418	23.366	28.969	7.212	0.446625	0.561719
		267	26.8116	29.1319	1.9608	0.53859	0.363839	0.0481568			267	28.854	2.325	28.9318	0.11338	0.0500129	0.423568		267	22.745	1.843	31.0458	0.377598	0.0539283	0.45012		267	10.8928	6.8638	6.3652	34.909	33.8003	24.3839	0.173307	0.0685498	0.099948	0.270749	0.589504	0.436249		268	43.6719	60.2	34.958	19.721	34.444	9.343	0.491282	0.524491
		268	28.1235	39.2309	2.1823	0.564943	0.489969	0.0535968			268	35.143	4.011	26.6116	0.138092	0.0862803	0.3896		268	25.399	2.447	32.7206	0.421658	0.071602	0.474403		268	10.9412	6.6706	6.7623	32.535	31.3279	20.3554	0.174077	0.0666203	0.106183	0.252336	0.546384	0.364175		269	47.9231	51.611	33.888	17.641	38.209	10.851	0.539105	0.449659
		269	27.8093	41.0713	2.3481	0.558632	0.512954	0.0576688			269	37.9	3.687	33.4055	0.148926	0.0793108	0.489064		269	24.991	2.985	34.0909	0.414885	0.0873446	0.49427		269	8.9672	6.2079	7.1742	29.874	26.9842	18.0274	0.14267	0.0619993	0.112651	0.231698	0.470626	0.322525		270	53.4471	45.637	34.015	19.292	39.117	12.41	0.601247	0.397611
		270	24.9879	37.4877	1.5964	0.501956	0.468197	0.0392072			270	35.227	2.625	39.1914	0.138422	0.0564662	0.573771		270	23.76	2.874	42.5071	0.394449	0.0840966	0.616293		270	9.2114	7.1297	7.7263	27.816	23.5392	18.2469	0.146556	0.0712054	0.12132	0.215737	0.410543	0.326453		271	63.886	43.05	34.504	17.689	42.148	12.055	0.718678	0.375072
		271	22.395	34.3518	1.7396	0.44987	0.429032	0.0427242			271	30.097	2.718	36.7979	0.118264	0.0584667	0.538729		271	21.146	2.031	45.2659	0.351053	0.0594294	0.656292		271	11.9473	7.0041	8.8278	28.763	21.4747	20.9245	0.190084	0.069951	0.138616	0.223081	0.374536	0.374357		272	70.6008	41.016	34.993	16.992	47.382	10.151	0.794215	0.357351
		272	22.4701	38.1326	0.891	0.451378	0.476251	0.0218828			272	24.401	2.647	31.8792	0.0958823	0.0569394	0.466718		272	18.151	2.48	42.1207	0.301331	0.0725677	0.610691		272	13.3515	6.8896	8.6968	33.764	19.8926	26.9536	0.212426	0.0688075	0.136559	0.261868	0.346943	0.482223		273	71.0958	34.533	37.905	15.122	49.424	7.239	0.799784	0.300868
		273	23.6915	37.1004	0.8993	0.475914	0.46336	0.0220866			273	24.163	2.741	31.2995	0.0949471	0.0589615	0.458231		273	15.344	3.654	37.7987	0.254731	0.10692	0.548028		273	14.3995	10.6201	10.021	38.404	17.6782	30.9912	0.2291	0.106065	0.157352	0.297856	0.308322	0.554459		274	72.9055	29.843	42.277	12.388	50.201	5.03	0.820142	0.260006
		274	21.7716	34.5286	1.5931	0.437347	0.43124	0.0391262			274	30.538	2.725	31.9454	0.119997	0.0586173	0.467688		274	14.132	3.952	33.6056	0.234611	0.11564	0.487234		274	14.9239	11.8174	11.7	42.634	17.1127	31.1452	0.237443	0.118022	0.183716	0.330663	0.298459	0.557214		275	76.5111	24.228	47.745	9.298	45.339	4.899	0.860702	0.211086
		275	19.5203	33.2048	1.422	0.392123	0.414706	0.034924			275	34.159	2.005	38.952	0.134226	0.0431294	0.570266		275	12.993	3.413	33.0906	0.215702	0.0998683	0.479767		275	14.5542	11.3292	10.8332	41.158	16.7517	30.4277	0.231561	0.113146	0.170106	0.319215	0.292163	0.544377		276	74.6952	22.361	53.311	9.219	37.863	5.129	0.840275	0.19482
		276	22.5432	31.4793	1.3281	0.452847	0.393156	0.0326178			276	28.602	1.482	49.1836	0.11239	0.0318792	0.720059		276	15.369	3.093	36.9453	0.255146	0.0905048	0.535655		276	15.3315	12.0529	9.532	36.611	16.8502	29.6036	0.243928	0.120374	0.149674	0.283949	0.293881	0.529634		277	70.9575	27.09	59.652	12.701	33.962	6.209	0.798228	0.236021
		277	25.0013	35.3291	1.4499	0.502225	0.441238	0.0356092			277	20.387	1.718	41.0991	0.0801096	0.0369558	0.6017		277	14.675	2.323	42.1856	0.243625	0.0679737	0.611632		277	16.1674	9.3768	8.9205	33.74	19.5499	32.0467	0.257227	0.0936476	0.140072	0.261682	0.340966	0.573343		278	67.0193	32.635	71.559	14.817	30.045	7.387	0.753925	0.284331
		278	26.5495	36.0263	2.3736	0.533325	0.449945	0.0582951			278	15.026	2.285	31.8567	0.0590438	0.0491525	0.466389		278	18.285	1.837	46.4477	0.303556	0.0537527	0.673426		278	18.9172	6.7301	10.231	31.401	22.0468	36.968	0.300977	0.0672146	0.16065	0.243541	0.384514	0.661389		279	63.8409	34.529	83.478	17.113	23.743	8.559	0.71817	0.300833
		279	26.1328	37.7921	2.1636	0.524954	0.471999	0.0531375			279	18.871	1.863	26.9813	0.0741525	0.0400749	0.395012		279	19.915	1.817	38.0066	0.330616	0.0531675	0.551042		279	19.5726	7.446	13.8525	28.19	24.1271	40.0847	0.311405	0.0743644	0.217516	0.218637	0.420796	0.717149		280	58.1125	33.621	88.528	17.555	18.744	9.565	0.65373	0.292922
		280	23.3671	37.7181	2.0991	0.469397	0.471075	0.0515534			280	21.162	0.925	25.9224	0.0831549	0.0198976	0.37951		280	17.352	2.459	39.6816	0.288067	0.0719532	0.575327		280	17.8099	9.2424	14.2715	24.163	27.397	38.9149	0.28336	0.0923053	0.224095	0.187405	0.477826	0.696221		281	52.1822	34.452	81.043	15.142	19.317	9.766	0.587017	0.300162
		281	23.3251	34.2251	1.2436	0.468553	0.427449	0.0305425			281	22.31	1.18	28.7127	0.0876659	0.0253829	0.42036		281	16.504	3.458	40.659	0.273989	0.101185	0.589498		281	19.125	13.2005	14.388	20.996	25.7229	38.3713	0.304283	0.131835	0.225924	0.162842	0.448628	0.686495		282	51.1897	33.784	66.212	12.917	23.37	9.119	0.575852	0.294342
		282	22.4236	31.8723	1.5792	0.450444	0.398064	0.0387848			282	23.098	1.588	29.3298	0.0907623	0.0341594	0.429395		282	17.981	3.644	39.4419	0.298509	0.106628	0.571852		282	18.8799	15.5071	12.6576	20.397	21.3886	36.3575	0.300384	0.154872	0.198753	0.158196	0.373034	0.650467		283	51.7645	31.791	56.317	11.506	29.661	10.025	0.582318	0.276978
		283	22.0994	31.5192	2.1322	0.443932	0.393654	0.0523663			283	26.979	1.644	29.3313	0.106012	0.035364	0.429417		283	20.774	2.404	46.4998	0.344877	0.0703438	0.674182		283	16.9124	14.4908	13.0696	20.614	18.8438	29.1841	0.26908	0.144722	0.205222	0.159879	0.328651	0.522128		284	50.3177	31.907	51.808	10.923	36.929	12.88	0.566043	0.277989
		284	23.9333	30.2237	3.1014	0.480771	0.377474	0.0761697			284	28.496	1.748	31.0994	0.111973	0.0376011	0.455302		284	21.769	1.537	54.9487	0.361395	0.0449744	0.796679		284	16.7235	13.7197	15.1313	25.441	15.7317	24.5766	0.266075	0.137021	0.237596	0.197316	0.274374	0.439696		285	48.7024	29.61	47.42	10.912	43.021	15.398	0.547872	0.257976
		285	28.3911	29.5373	3.8291	0.570319	0.368902	0.0940418			285	26.943	1.678	30.942	0.105871	0.0360953	0.452998		285	20.786	1.39	44.002	0.345076	0.040673	0.637967		285	14.2262	13.1148	16.5066	30.648	13.9139	23.3338	0.226342	0.13098	0.259191	0.237701	0.24267	0.417461		286	50.2212	23.616	47.546	9.6	45.712	15.526	0.564957	0.205754
		286	30.2638	29.699	2.2198	0.607938	0.370921	0.0545178			286	23.887	1.795	36.3334	0.0938626	0.0386121	0.531929		286	21.256	1.323	44.7642	0.352879	0.0387125	0.649018		286	15.5601	10.9545	17.2618	28.051	14.4783	20.6369	0.247565	0.109404	0.271049	0.217559	0.252513	0.369212		287	55.8235	19.571	50.218	8.274	42.514	17.26	0.62798	0.170512
		287	31.5991	31.717	3.4731	0.634761	0.396125	0.0852985			287	23.577	1.658	37.944	0.0926445	0.0356651	0.555508		287	24.231	0.861	46.2228	0.402268	0.0251939	0.670166		287	19.8155	9.4825	14.5883	21.108	15.8935	16.0817	0.315269	0.0947032	0.229069	0.16371	0.277195	0.287715		288	56.3036	19.971	51.214	8.666	37.597	19.479	0.633381	0.173997
		288	28.055	30.9705	3.6812	0.563567	0.386802	0.0904094			288	28.989	2.514	40.3503	0.113911	0.0540785	0.590737		288	28.242	0.896	42.1924	0.468856	0.026218	0.611731		288	23.8608	8.2832	15.8154	17.524	14.8607	16.4809	0.379631	0.0827256	0.248338	0.135913	0.259183	0.294857		289	50.3335	22.192	49.28	10.307	34.584	19.818	0.566221	0.193347
		289	26.0388	28.2541	4.2675	0.523066	0.352875	0.104809			289	34.25	3.252	42.4873	0.134583	0.0699535	0.622023		289	30.704	1.352	45.6975	0.509728	0.0395611	0.66255		289	26.7174	10.6905	13.7736	18.153	15.5947	17.3841	0.42508	0.106768	0.216277	0.140792	0.271984	0.311016		290	46.5982	24.101	45.99	11.765	28.874	19.713	0.524201	0.209979
		290	23.9974	28.1589	2.7613	0.482058	0.351686	0.0678169			290	38.172	3.235	40.3575	0.149995	0.0695879	0.590843		290	26.277	1.393	47.7494	0.436234	0.0407608	0.692299		290	30.7935	13.5783	16.4876	17.492	17.7763	18.2442	0.489932	0.135609	0.258893	0.135665	0.310033	0.326404		291	50.5774	23.431	42.172	9.531	28.577	18.304	0.568964	0.204142
		291	24.2285	27.7581	2.5993	0.486701	0.346681	0.0638382			291	37.791	2.533	42.145	0.148498	0.0544872	0.617012		291	22.139	1.233	42.0753	0.367538	0.036079	0.610033		291	31.0977	20.5929	19.4203	16.085	23.9725	21.1082	0.494772	0.205665	0.304943	0.124753	0.4181	0.377644		292	53.2614	22.37	39.97	8.562	29.529	13.607	0.599158	0.194898
		292	24.2788	32.1513	2.5492	0.487711	0.401549	0.0626078			292	31.522	2.473	39.831	0.123864	0.0531965	0.583134		292	22.239	1.368	39.1724	0.369198	0.0400293	0.567945		292	27.6808	26.8198	22.8097	15.512	29.2428	19.5712	0.440408	0.267854	0.358164	0.120309	0.510018	0.350145		293	53.2598	22.686	39.238	9.154	29.899	10.082	0.59914	0.197651
		293	26.1424	35.7707	3.8852	0.525147	0.446753	0.0954196			293	31.064	2.589	32.3489	0.122064	0.0556918	0.473595		293	25.177	2.03	38.6066	0.417973	0.0594001	0.559741		293	27.2601	29.4802	25.5157	14.527	28.9725	16.9401	0.433715	0.294423	0.400654	0.112669	0.505304	0.303073		294	50.7039	23.055	38.926	13.01	28.839	11.578	0.570387	0.200866
		294	22.2787	42.5345	2.3767	0.447533	0.531228	0.0583712			294	29.449	1.353	27.0391	0.115718	0.0291043	0.395858		294	22.135	2.413	39.1674	0.367471	0.0706072	0.567872		294	23.4582	30.3857	26.7749	12.995	29.9221	14.5598	0.373226	0.303467	0.420426	0.100787	0.521866	0.260487		295	48.9967	28.184	37.852	17.701	28.456	16.795	0.551182	0.245552
		295	21.962	43.8229	2.0792	0.441171	0.54732	0.0510647			295	26.79	1.861	31.6665	0.10527	0.0400318	0.463604		295	20.479	3.342	35.67	0.339979	0.0977908	0.517165		295	21.4344	24.81	25.5695	11.892	30.0139	16.1613	0.341026	0.247781	0.401499	0.0922325	0.523467	0.289139		296	45.8743	35.022	35.919	19.949	28.668	20.257	0.516057	0.305128
		296	24.1005	46.1372	1.9259	0.48413	0.576224	0.0472997			296	26.086	1.731	37.0131	0.102503	0.0372354	0.54188		296	16.515	2.821	27.8843	0.274172	0.0825457	0.404283		296	26.0355	21.3604	23.7178	10.225	26.9213	18.8229	0.414231	0.21333	0.372423	0.0793035	0.469529	0.336758		297	38.7619	36.966	33.675	23.358	27.607	22.207	0.436047	0.322065
		297	25.3942	41.7383	1.6784	0.510117	0.521284	0.0412211			297	26.282	2.148	38.3404	0.103274	0.0462055	0.561312		297	12.825	1.914	23.4146	0.212913	0.0560059	0.339479		297	32.6252	18.3302	21.8518	9.846	21.9954	18.478	0.519075	0.183067	0.343123	0.0763641	0.383618	0.330587		298	31.46	38.054	33.176	24.401	26.351	24.689	0.353905	0.331544
		298	23.5081	41.0931	1.9675	0.472229	0.513226	0.0483213			298	27.892	1.961	40.901	0.1096	0.0421829	0.5988		298	14.135	1.118	27.0526	0.23466	0.032714	0.392225		298	35.1662	19.2109	21.6909	11.838	19.2631	18.0448	0.559503	0.191862	0.340596	0.0918137	0.335964	0.322837		299	24.9369	42.754	33.461	23.094	22.294	26.209	0.280525	0.372493
		299	22.7243	40.7886	2.2661	0.456484	0.509423	0.0556549			299	31.431	1.489	38.3395	0.123506	0.0320298	0.561299		299	18.05	0.953	30.4609	0.299655	0.0278859	0.44164		299	40.2674	20.5066	22.4024	13.415	21.6466	15.8673	0.640664	0.204803	0.351768	0.104045	0.377534	0.283879		300	21.3693	45.274	32.163	24.105	14.987	28.175	0.240391	0.394448
		300	22.3536	46.6154	1.7337	0.449038	0.582196	0.0425793			300	33.431	1.943	35.6669	0.131365	0.0417957	0.522171		300	24.313	1.543	30.7625	0.403629	0.04515	0.446013		300	35.9817	18.7911	24.1467	13.247	25.9492	11.3406	0.572478	0.18767	0.379158	0.102742	0.452575	0.202893		301	18.4819	39.228	31.998	25.164	12.608	27.352	0.20791	0.341773
		301	21.5003	46.2888	2.2381	0.431897	0.578117	0.0549672			301	31.897	2.361	35.3483	0.125337	0.0507873	0.517507		301	26.89	1.597	28.2407	0.446411	0.0467301	0.40945		301	36.7899	17.2804	27.5569	13.577	27.2216	10.2195	0.585336	0.172582	0.432706	0.105301	0.474767	0.182836		302	14.5237	33.319	34.135	23.776	11.134	26.504	0.163383	0.290291
		302	23.1988	49.522	3.4832	0.466016	0.618498	0.0855466			302	27.461	1.881	33.4516	0.107906	0.0404621	0.489739		302	26.229	1.524	26.828	0.435437	0.044594	0.388968		302	39.9225	17.349	32.6449	13.962	25.8926	10.5645	0.635177	0.173267	0.512599	0.108287	0.451588	0.189008		303	12.8072	31.94	38.633	19.87	11.804	25.126	0.144073	0.278276
		303	23.6508	51.4524	4.2963	0.475096	0.642607	0.105516			303	24.254	1.452	34.8089	0.0953047	0.0312339	0.50961		303	29.669	2.171	27.7062	0.492546	0.063526	0.401701		303	44.0598	20.4115	29.6793	13.51	24.5426	9.2625	0.701002	0.203853	0.466032	0.104781	0.428043	0.165714		304	11.9322	31.926	43.182	15.443	12.22	26.069	0.13423	0.278154
		304	26.5497	56.3855	4.7232	0.533329	0.704218	0.116001			304	25.241	2.873	25.8094	0.0991831	0.0618009	0.377855		304	35.669	2.372	29.3384	0.592154	0.0694075	0.425366		304	54.6513	20.9113	27.5295	14.363	22.7056	8.1147	0.869515	0.208844	0.432275	0.111397	0.396004	0.145179		305	9.0707	36.28	45.906	14.102	12.583	28.66	0.10204	0.316088
		305	25.1001	55.9064	4.6584	0.504209	0.698235	0.114409			305	34.588	2.921	27.0898	0.135912	0.0628334	0.396601		305	32.948	2.7	30.9331	0.546982	0.0790051	0.448486		305	62.8526	24.1095	29.4582	14.703	20.999	8.4174	1	0.240785	0.46256	0.114034	0.366239	0.150594		306	9.0626	41.353	43.641	14.17	13.628	29.03	0.101949	0.360287
		306	23.3853	45.7642	4.252	0.469763	0.571565	0.104428			306	38.874	1.775	33.74	0.152753	0.0381819	0.493961		306	25.6	2.233	34.3381	0.424995	0.0653402	0.497854		306	55.4266	31.736	39.1906	14.527	20.5959	7.6408	0.881851	0.316952	0.615381	0.112669	0.359209	0.1367		307	11.4181	43.165	44.106	14.693	12.642	27.211	0.128447	0.376074
		307	19.1804	42.2536	4.1878	0.385295	0.52772	0.102851			307	41.766	1.365	36.2423	0.164117	0.0293624	0.530595		307	23.261	3.605	37.9004	0.386164	0.105486	0.549503		307	42.9028	40.4913	45.9398	13.834	19.1331	6.4494	0.682594	0.404393	0.721359	0.107294	0.333697	0.115385		308	15.8835	41.449	47.057	15.517	10.71	26.024	0.17868	0.361123
		308	16.1608	45.5477	2.9065	0.324637	0.568861	0.071383			308	43.593	1.874	33.9494	0.171296	0.0403115	0.497027		308	28.564	5.499	33.5317	0.474201	0.160907	0.486163		308	36.3925	43.7113	44.97	13.179	17.5136	6.4549	0.579013	0.436552	0.706131	0.102214	0.305451	0.115484		309	19.9059	41.459	50.752	13.969	10.537	22.713	0.223929	0.36121
		309	15.5312	47.1742	1.8542	0.31199	0.589175	0.0455387			309	43.886	1.851	33.4255	0.172448	0.0398167	0.489357		309	32.701	4.853	30.8321	0.542881	0.142004	0.447022		309	31.0058	43.15	42.2004	13.198	16.4535	7.7966	0.49331	0.430946	0.662642	0.102362	0.286962	0.139488		310	23.9253	38.354	53.153	10.94	10.87	18.113	0.269145	0.334158
		310	14.1287	42.6386	3.2304	0.283817	0.532529	0.0793379			310	41.734	1.721	37.525	0.163991	0.0370203	0.549374		310	32.75	3.39	36.4047	0.543695	0.0991953	0.527817		310	27.1222	38.0226	38.4724	15.908	14.6597	10.9489	0.431521	0.379738	0.604104	0.12338	0.255677	0.195885		311	26.0219	32.998	51.136	8.141	9.978	15.482	0.29273	0.287494
		311	14.562	39.228	2.1991	0.292521	0.489932	0.0540094			311	36.252	1.597	38.1485	0.14245	0.034353	0.558502		311	29.48	3.201	31.7036	0.489408	0.093665	0.459658		311	24.3694	35.1457	33.8824	19.533	12.9629	14.6126	0.387723	0.351006	0.53203	0.151495	0.226083	0.261432		312	24.6455	34.136	47.298	8.279	9.168	14.307	0.277247	0.297409
		312	17.2076	32.2217	2.8106	0.345665	0.402428	0.0690277			312	35.7	1.393	31.8967	0.140281	0.0299647	0.466975		312	26.751	2.865	29.8589	0.444103	0.0838332	0.432912		312	23.8538	33.0619	31.6835	20.336	11.6558	15.3866	0.37952	0.330194	0.497503	0.157723	0.203287	0.275279		313	22.8687	35.27	48.254	9.101	10.777	12.9	0.257259	0.307289
		313	20.3739	28.9975	4.6843	0.40927	0.36216	0.115045			313	36.195	1.629	28.9984	0.142226	0.0350413	0.424543		313	21.97	3.06	26.9478	0.364732	0.0895391	0.390705		313	26.5181	35.8343	27.2973	18.82	9.7833	12.8388	0.421909	0.357883	0.428629	0.145965	0.170629	0.229697		314	21.7601	29.773	50.407	10.276	12.343	10.734	0.244788	0.259396
		314	20.965	30.0505	4.5251	0.421144	0.375311	0.111135			314	32.239	1.972	30.884	0.126681	0.0424195	0.452148		314	22.69	2.717	27.6992	0.376685	0.0795026	0.401599		314	29.9179	34.0626	24.8849	15.918	8.2071	10	0.476001	0.340189	0.390749	0.123458	0.143138	0.178908		315	20.4765	23.476	51.673	11.467	12.571	8.483	0.230348	0.204534
		315	21.0135	33.4304	4.5315	0.422118	0.417524	0.111293			315	31.147	2.076	34.0464	0.12239	0.0446567	0.498447		315	32.14	2.596	29.8784	0.533568	0.075962	0.433195		315	28.0545	26.9791	25.5612	15.608	7.6691	10.2511	0.446354	0.269444	0.401369	0.121053	0.133755	0.183401		316	21.0428	20.364	55.137	13.4	12.783	7.113	0.236718	0.177421
		316	20.2225	39.3414	4.7229	0.406228	0.491349	0.115993			316	34.264	2.153	34.2217	0.134638	0.046313	0.501013		316	32.011	2.705	28.823	0.531426	0.0791514	0.417893		316	28.58	26.1841	30.0419	16.8	7.8904	11.5534	0.454715	0.261505	0.471726	0.130298	0.137615	0.2067		317	23.2451	17.823	60.593	13.805	10.522	6.431	0.261493	0.155282
		317	18.7053	41.4382	4.7936	0.375751	0.517536	0.11773			317	32.545	1.758	29.4971	0.127884	0.0378162	0.431844		317	28.383	2.358	30.4066	0.471197	0.0689978	0.440853		317	39.1015	31.9628	31.0623	17.837	9.213	11.5394	0.622114	0.319217	0.487748	0.138341	0.160682	0.20645		318	29.1774	19.292	66.326	12.539	10.312	7.091	0.328228	0.168081
		318	18.8212	35.1415	5.0915	0.378079	0.438895	0.125046			318	30.571	0.89	30.2834	0.120127	0.0191447	0.443356		318	26.286	1.512	35.8935	0.436384	0.0442429	0.520405		318	45.6103	38.3543	31.9912	18.37	10.9575	8.9099	0.725671	0.38305	0.502334	0.142475	0.191108	0.159406		319	38.2594	22.344	66.092	9.915	10.821	6.738	0.430394	0.194671
		319	17.6953	29.1877	4.4136	0.355462	0.364535	0.108397			319	31.663	0.783	29.7521	0.124418	0.0168431	0.435577		319	22.893	1.243	44.3323	0.380055	0.0363716	0.642756		319	42.5345	40.9413	38.0365	19.002	13.8317	7.4202	0.676734	0.408887	0.597259	0.147377	0.241236	0.132754		320	43.8053	21.673	60.879	7.019	11.43	8.464	0.492782	0.188825
		320	15.2351	27.9956	5.1442	0.306042	0.349647	0.12634			320	32.007	1.17	28.939	0.12577	0.0251678	0.423673		320	21.073	1.984	46.7997	0.349841	0.0580541	0.67853		320	42.4575	37.2381	42.9286	20.58	15.7341	7.4066	0.675509	0.371903	0.674076	0.159615	0.274415	0.13251		321	47.4952	18.353	52.676	7.181	12.269	10.867	0.534291	0.1599
		321	15.2181	30.8552	4.4769	0.3057	0.385361	0.109952			321	28.903	1.868	23.6878	0.113573	0.0401824	0.346795		321	23.809	1.321	38.6174	0.395262	0.038654	0.559898		321	41.1996	37.6334	47.0922	23.109	15.0695	7.4477	0.655496	0.375851	0.739454	0.17923	0.262824	0.133246		322	52.9945	16.697	47.082	8.577	12.375	11.294	0.596155	0.145472
		322	16.4199	28.294	5.1429	0.329842	0.353374	0.126308			322	27.228	2.13	23.8348	0.106991	0.0458183	0.348947		322	27.209	1.665	32.5209	0.451707	0.0487198	0.471507		322	38.7931	42.2355	54.1201	22.849	14.3092	6.7221	0.617208	0.421813	0.849808	0.177213	0.249564	0.120264		323	58.7038	18.019	48.546	9.545	10.485	12.521	0.660381	0.15699
		323	17.0517	28.596	6.453	0.342534	0.357146	0.158484			323	26.95	1.597	27.4077	0.105898	0.034353	0.401255		323	24.338	1.936	29.3344	0.404044	0.0566496	0.425308		323	39.5685	49.8345	48.1937	20.728	14.729	5.6956	0.629544	0.497705	0.75675	0.160763	0.256886	0.101899		324	59.3051	17.436	50.085	12.022	10.029	14.79	0.667146	0.151911
		324	17.153	36.1792	7.8603	0.344569	0.451855	0.193047			324	26.02	1.193	29.5845	0.102244	0.0256625	0.433123		324	23.574	1.664	32.1778	0.391361	0.0486906	0.466533		324	43.0622	48.0799	41.5501	16.907	13.4155	4.9647	0.68513	0.480181	0.65243	0.131128	0.233977	0.0888227		325	56.4364	16.734	50.494	16.769	11.819	15.724	0.634874	0.145794
		325	17.2706	48.7562	8.674	0.346931	0.608933	0.213031			325	24.42	1.443	31.4545	0.095957	0.0310403	0.460501		325	23.455	1.859	31.9454	0.389385	0.0543965	0.463163		325	45.892	48.9776	38.303	13.897	11.622	5.088	0.730153	0.489147	0.601444	0.107783	0.202697	0.0910286		326	53.8992	22.222	50.776	22.152	10.921	19.339	0.606333	0.193609
		326	17.1156	47.1276	7.6126	0.343817	0.588593	0.186964			326	27.368	2.014	33.1226	0.107541	0.043323	0.484922		326	22.694	2.418	28.9499	0.376751	0.0707535	0.419733		326	41.0696	44.9777	34.502	11.656	11.8025	4.6201	0.653427	0.449199	0.541759	0.0904021	0.205845	0.0826575		327	53.7307	30.789	51.13	25.226	8.803	23.676	0.604437	0.268248
		327	17.049	50.8133	7.7668	0.342479	0.634625	0.190751			327	32.31	1.446	29.181	0.12696	0.0311048	0.427216		327	20.591	1.754	32.1368	0.341839	0.0513241	0.465938		327	39.4709	45.161	26.5628	9.935	11.1093	5.9927	0.627992	0.45103	0.417096	0.0770543	0.193755	0.107214		328	53.1501	34.295	51.511	29.165	9.419	22.95	0.597906	0.298794
		328	16.7034	48.5821	9.8978	0.335537	0.606759	0.243088			328	33.755	0.899	27.2805	0.132638	0.0193383	0.399392		328	21.866	1.615	36.1366	0.363006	0.0472568	0.52393		328	38.3523	48.0508	21.7169	8.657	8.5586	8.3554	0.610194	0.479891	0.341004	0.0671424	0.149269	0.149485		329	50.096	30.943	51.822	30.073	10.315	21.756	0.563549	0.26959
		329	21.9545	40.0264	12.04	0.441021	0.499904	0.2957			329	31.317	1.042	26.6024	0.123058	0.0224144	0.389465		329	23.438	1.624	36.7571	0.389103	0.0475201	0.532926		329	35.3052	46.7487	19.9321	7.655	8.3217	11.5187	0.561714	0.466887	0.312979	0.059371	0.145137	0.206079		330	46.5475	24.202	51.349	29.265	12.524	21.985	0.52363	0.210859
		330	26.6364	27.435	11.3406	0.535071	0.342645	0.278522			330	34.493	1.324	28.289	0.135538	0.0284805	0.414157		330	28.832	1.874	31.7241	0.478651	0.0548354	0.459955		330	36.4108	37.2307	21.8775	9.504	8.1752	14.8936	0.579305	0.371829	0.343526	0.0737116	0.142582	0.266459		331	48.09	22.184	51.562	32.161	13.502	20.415	0.540983	0.193277
		331	31.0188	24.0743	8.9188	0.623104	0.300672	0.219044			331	37.134	1.394	31.9225	0.145916	0.0299862	0.467352		331	33.69	1.899	29.934	0.5593	0.0555669	0.434001		331	44.7885	35.2752	23.5653	10.951	6.647	13.8831	0.712596	0.352299	0.370028	0.0849343	0.115929	0.24838		332	48.3855	24.646	53.447	34.085	13.576	19.96	0.544307	0.214728
		332	32.1641	28.1453	6.944	0.646111	0.351517	0.170543			332	35.104	1.859	35.6561	0.137939	0.0399888	0.522013		332	35.381	1.739	30.0932	0.587373	0.0508851	0.436309		332	54.6649	39.5042	29.8179	12.169	4.9223	9.4664	0.869732	0.394535	0.468208	0.0943809	0.0858489	0.169362		333	43.8141	27.763	53	30	10.714	21.233	0.492881	0.241884
		333	27.6438	34.4039	6.0797	0.555307	0.429682	0.149316			333	33.812	2.223	27.4467	0.132862	0.0478188	0.401826		333	28.092	1.827	30.5907	0.466366	0.0534601	0.443522		333	55.5792	45.4306	35.7219	12.34	3.6674	6.9155	0.884278	0.453723	0.560915	0.0957071	0.0639624	0.123724		334	38.8603	30.567	51.723	24.643	8.826	23.613	0.437154	0.266314
		334	21.0265	33.4984	7.5656	0.422379	0.418373	0.185809			334	31.31	2.135	24.3661	0.123031	0.0459258	0.356725		334	25.166	2.449	31.8343	0.41779	0.0716606	0.461553		334	51.464	45.0888	38.5471	12.466	3.4588	6.3481	0.818805	0.450309	0.605277	0.0966844	0.0603243	0.113573		335	34.4381	31.221	49.985	18.609	7.769	24.602	0.387407	0.272012
		335	15.5469	43.624	6.2018	0.312305	0.544836	0.152315			335	31.654	1.674	28.1793	0.124383	0.0360093	0.412551		335	26.829	2.813	35.4297	0.445398	0.0823116	0.513681		335	49.4233	39.1925	41.8879	13.876	2.3021	6.3554	0.786337	0.391422	0.657735	0.10762	0.0401505	0.113703		336	29.9748	34.624	45.812	14.177	7.367	24.625	0.337198	0.301661
		336	14.918	46.4217	6.5946	0.299672	0.579777	0.161962			336	35.192	1.301	27.8795	0.138285	0.0279857	0.408162		336	28.273	2.336	34.2082	0.46937	0.0683541	0.495971		336	44.1242	36.3015	50.5201	14.618	5.2946	7.1732	0.702027	0.362549	0.79328	0.113375	0.0923421	0.128335		337	24.7718	39.264	42.521	13.784	9.871	22.403	0.278667	0.342086
		337	12.5627	42.7541	10.0728	0.252359	0.533971	0.247386			337	36.885	1.323	24.7577	0.144938	0.028459	0.362458		337	27.206	2.396	27.6514	0.451657	0.0701097	0.400906		337	36.4331	42.3834	55.3146	16.016	8.0569	8.2725	0.579659	0.42329	0.868564	0.124218	0.140519	0.148002		338	18.6387	37.074	43.345	15.178	11.345	18.279	0.209674	0.323006
		338	11.1513	42.9169	9.9149	0.224007	0.536004	0.243508			338	35.816	1.084	20.894	0.140737	0.0233178	0.305893		338	26.245	2.776	20.2103	0.435703	0.081229	0.293021		338	36.6908	49.8192	50.041	17.282	6.4908	8.9917	0.583759	0.497552	0.785757	0.134037	0.113205	0.160869		339	20.407	29.975	43.147	16.928	10.337	17.239	0.229566	0.261156
		339	10.7142	37.5675	11.3851	0.215226	0.469194	0.279615			339	35.98	1.066	20.905	0.141381	0.0229306	0.306054		339	24.805	2.526	18.3677	0.411797	0.0739137	0.266306		339	41.409	54.5451	49.7559	16.006	5.092	8.0636	0.658827	0.54475	0.78128	0.12414	0.0888086	0.144265		340	27.981	27.154	40.697	20.101	12.393	19.015	0.314769	0.236578
		340	10.7551	40.9462	12.9387	0.216048	0.511392	0.317771			340	36.223	1.565	22.7231	0.142336	0.0336646	0.332671		340	29.442	2.669	20.334	0.488777	0.078098	0.294814		340	42.1521	52.0112	45.1074	12.942	5.571	6.2401	0.67065	0.519444	0.708288	0.100376	0.0971627	0.111641		341	35.6314	30.694	35.446	20.289	16.002	28.684	0.400831	0.267421
		341	10.7362	43.1664	12.4061	0.215668	0.53912	0.304691			341	33.869	1.865	24.7313	0.133086	0.0401179	0.362072		341	30.028	2.818	26.8849	0.498506	0.0824579	0.389793		341	44.6381	48.157	41.7899	11.207	5.1075	4.9978	0.710203	0.480951	0.656196	0.0869198	0.0890789	0.0894149		342	38.8672	43.107	32.434	18.392	16.828	35.481	0.437232	0.375568
		342	13.1659	44.603	10.9266	0.264476	0.557063	0.268355			342	35.032	1.435	26.7161	0.137656	0.0308682	0.391129		342	28.782	3.235	25.0996	0.477821	0.0946598	0.363909		342	45.5882	47.0531	45.8239	9.876	4.357	3.7331	0.725319	0.469927	0.719539	0.0765967	0.0759896	0.0667883		343	41.2567	60.614	29.025	19.846	18.96	33.103	0.464112	0.528098
		343	15.1336	43.344	11.2877	0.304003	0.541339	0.277223			343	38.009	1.706	31.7988	0.149354	0.0366976	0.465541		343	35.315	3.416	24.457	0.586277	0.0999561	0.354592		343	48.5598	44.3022	44.9241	8.055	4.286	2.9058	0.772598	0.442453	0.70541	0.0624733	0.0747513	0.0519872		344	41.2384	77.699	24.082	23.047	19.331	27.71	0.463906	0.67695
		344	14.9975	40.7987	11.6313	0.301269	0.509549	0.285662			344	40.31	1.711	31.7256	0.158396	0.0368052	0.46447		344	38.612	2.547	30.7615	0.641012	0.0745282	0.445999		344	47.0785	42.3136	37.4234	6.683	5.6139	2.8828	0.74903	0.422593	0.587632	0.0518323	0.0979109	0.0515757		345	36.0938	88.084	22.336	24.809	22.049	24.29	0.406033	0.767429
		345	12.7804	34.3821	10.8302	0.256732	0.42941	0.265987			345	36.997	1.305	31.3457	0.145378	0.0280718	0.458908		345	42.204	3.114	34.1524	0.700644	0.0911192	0.495162		345	47.4993	42.3585	30.5052	5.771	7.3978	3.3199	0.755725	0.423041	0.479001	0.044759	0.129024	0.0593958		346	31.5737	90.389	23.868	25.974	26.949	21.197	0.355185	0.787512
		346	14.4474	34.7712	7.4546	0.290219	0.43427	0.183083			346	35.542	1.89	31.0182	0.13966	0.0406557	0.454113		346	42.923	3.477	28.5576	0.712581	0.101741	0.414045		346	42.8146	38.9884	28.2379	6.198	11.4551	3.9032	0.681191	0.389383	0.443399	0.0480707	0.199786	0.0698316		347	28.9932	84.949	25.064	27.488	25.48	20.003	0.326155	0.740116
		347	15.8041	29.7483	7.8035	0.317472	0.371537	0.191652			347	37.259	2.419	23.9288	0.146407	0.0520349	0.350323		347	39.052	3.81	23.1452	0.648317	0.111485	0.335573		347	38.7157	36.6732	25.2526	6.267	13.8504	4.6881	0.615976	0.366261	0.396523	0.0486059	0.241562	0.0838741		348	27.4747	76.956	27.991	31.451	20.934	18.596	0.309073	0.670477
		348	15.6732	28.8904	5.3641	0.314842	0.360822	0.131741			348	41.012	1.593	20.4144	0.161154	0.0342669	0.298871		348	34.708	3.392	23.4662	0.5762	0.0992538	0.340227		348	38.3434	31.7668	29.7999	5.541	10.9634	5.3385	0.610053	0.31726	0.467926	0.0429751	0.191211	0.0955103		349	26.0145	72.383	27.336	33.205	18.061	18.584	0.292647	0.630635
		349	16.3961	29.0219	4.5435	0.329364	0.362465	0.111587			349	43.11	1.325	20.3581	0.169398	0.028502	0.298047		349	32.674	2.753	28.8769	0.542433	0.080556	0.418674		349	41.5331	31.2209	37.0377	4.764	6.6305	7.0392	0.660802	0.311808	0.581576	0.0369489	0.115641	0.125937		350	27.2296	71.269	22.574	28.872	17.589	17.87	0.306316	0.620929
		350	17.4467	31.5911	5.1258	0.350468	0.394552	0.125888			350	42.188	1.16	21.2439	0.165775	0.0249527	0.311015		350	27.987	2.981	29.0628	0.464622	0.0872275	0.42137		350	45.6217	34.3792	39.2828	4.697	3.9284	10.0043	0.725852	0.34335	0.616829	0.0364292	0.0685145	0.178985		351	30.1168	66.15	19.128	19.759	21.248	20.749	0.338795	0.57633
		351	19.0454	32.3121	7.8846	0.382583	0.403557	0.193644			351	42.929	1.837	21.8245	0.168687	0.0395156	0.319515		351	27.223	3.196	28.2761	0.451939	0.0935187	0.409964		351	46.4535	38.7219	37.0932	4.721	3.1474	13.6854	0.739086	0.386722	0.582447	0.0366153	0.0548932	0.244843		352	31.1726	61.307	17.966	12.413	24.86	27.611	0.350672	0.534135
		352	18.9174	37.5706	8.8966	0.380012	0.469232	0.218498			352	47.928	1.777	24.9606	0.18833	0.0382249	0.365429		352	27.604	2.75	27.803	0.458264	0.0804682	0.403104		352	44.9255	44.2777	36.5461	4.403	5.3317	12.4198	0.714776	0.442208	0.573856	0.034149	0.0929891	0.222201		353	30.3434	62.71	18.843	10.456	25.043	30.65	0.341344	0.546359
		353	16.5636	39.512	10.3366	0.332729	0.493479	0.253864			353	46.949	1.68	27.0874	0.184483	0.0361384	0.396565		353	28.594	3.614	27.532	0.4747	0.10575	0.399175		353	41.3364	44.2542	36.3554	4.837	7.6679	9.5945	0.657672	0.441974	0.570862	0.037515	0.133734	0.171654		354	30.1118	71.807	21.431	9.047	26.726	33.289	0.338739	0.625616
		354	15.0146	32.1873	11.6215	0.301612	0.401999	0.285421			354	39.465	3.443	22.5631	0.155075	0.0740621	0.330329		354	30.182	3.708	26.8826	0.501062	0.1085	0.38976		354	41.1921	45.9909	38.033	5.115	7.4192	8.6858	0.655376	0.459318	0.597204	0.0396712	0.129397	0.155396		355	34.7568	79.601	24.47	9.019	28.083	34.895	0.390992	0.693521
		355	11.2346	31.7848	12.2882	0.22568	0.396972	0.301795			355	31.645	4.297	22.3613	0.124347	0.0924325	0.327374		355	33.917	2.792	24.4864	0.563069	0.0816971	0.355018		355	41.6183	44.6203	39.7595	4.743	5.7753	8.8969	0.662157	0.44563	0.624314	0.036786	0.100726	0.159173		356	38.4217	77.7	26.749	11.649	25.712	35.609	0.43222	0.676959
		356	8.7184	35.1502	14.214	0.175135	0.439003	0.349093			356	29.23	2.532	20.9391	0.114858	0.0544657	0.306553		356	34.911	3.007	23.1597	0.57957	0.0879883	0.335783		356	42.6081	42.5747	40.3104	4.201	4.0584	8.8033	0.677905	0.4252	0.632964	0.0325823	0.0707818	0.157499		357	38.8028	68.043	24.195	11.187	21.516	34.492	0.436507	0.592823
		357	8.8982	36.1375	15.487	0.178747	0.451334	0.380357			357	34.601	1.554	19.5595	0.135963	0.033428	0.286355		357	32.674	3.783	21.9187	0.542433	0.110695	0.31779		357	48.126	42.6055	36.2895	3.578	4.1114	6.6943	0.765696	0.425508	0.569827	0.0277504	0.0717061	0.119767		358	37.7612	60.974	19.483	10.628	18.328	34.192	0.42479	0.531234
		358	8.2278	34.9896	15.9742	0.16528	0.436997	0.392323			358	41.589	1.931	18.5809	0.163422	0.0415376	0.272028		358	33.399	3.583	21.0592	0.554469	0.104843	0.305329		358	45.9238	41.4336	31.1723	2.898	7.0811	7.6858	0.730659	0.413804	0.489476	0.0224764	0.1235	0.137505		359	37.4977	62.381	20.412	10.551	22.858	31.813	0.421826	0.543493
		359	7.2749	34.8032	16.8797	0.146138	0.434669	0.414561			359	43.854	2.004	19.1287	0.172322	0.0431079	0.280048		359	38.993	2.87	20.3439	0.647337	0.0839795	0.294958		359	45.3086	38.1034	28.7311	2.007	11.0304	8.3089	0.720871	0.380545	0.451143	0.015566	0.192379	0.148653		360	33.7844	67.152	23.859	11.824	29.207	28.715	0.380054	0.58506
		360	7.7479	32.7844	18.3234	0.155639	0.409456	0.450018			360	43.756	2.18	16.3371	0.171937	0.0468938	0.239179		360	41.464	1.869	19.9074	0.688359	0.0546891	0.288629		360	41.3022	36.6257	29.3538	1.659	13.8249	7.127	0.657128	0.365787	0.460921	0.0128669	0.241117	0.127508		361	28.4012	68.328	28.43	12.597	34.972	26.878	0.319496	0.595306
		361	9.7893	37.5147	20.5129	0.196647	0.468534	0.503792			361	45.748	3.073	15.3654	0.179764	0.0661031	0.224953		361	41.351	1.421	21.8047	0.686483	0.0415801	0.316138		361	36.8785	43.0839	28.3653	1.726	12.8729	5.8989	0.586746	0.430286	0.445399	0.0133866	0.224514	0.105536		362	26.946	63.683	37.92	10.502	41.196	24.816	0.303126	0.554836
		362	11.0398	35.7545	20.5364	0.221767	0.446551	0.504369			362	45.856	3.045	15.4781	0.180189	0.0655008	0.226603		362	44.371	2.004	18.1908	0.736619	0.0586394	0.263741		362	36.9298	40.4169	33.6856	1.66	9.8816	5.9191	0.587562	0.40365	0.52894	0.0128747	0.172343	0.105898		363	29.9594	56.327	50.504	8.379	38.265	25.125	0.337025	0.490747
		363	11.3671	30.5487	21.5556	0.228342	0.381533	0.5294			363	44.094	2.004	12.956	0.173265	0.0431079	0.189679		363	45.596	2.408	15.2243	0.756956	0.0704609	0.220731		363	39.9131	35.2461	38.527	1.363	7.8517	5.8506	0.635027	0.352008	0.604961	0.0105712	0.13694	0.104672		364	32.8443	51.224	60.981	7.937	29.363	24.775	0.369478	0.446288
		364	11.5587	33.4601	21.4621	0.232191	0.417895	0.527104			364	42.307	2.36	9.5557	0.166243	0.0507658	0.139898		364	39.585	2.625	15.3331	0.657165	0.0768105	0.222308		364	41.1901	30.2662	33.2723	0.946	7.5267	5.4837	0.655344	0.302273	0.52245	0.00733703	0.131272	0.098108		365	36.1343	50.148	69.703	10.107	19.955	26.338	0.406488	0.436913
		365	9.842	33.4827	15.2469	0.197706	0.418177	0.37446			365	44.035	2.884	9.1271	0.173033	0.0620375	0.133623		365	34.002	2.459	14.8347	0.56448	0.0719532	0.215082		365	40.3938	33.0237	32.2408	1.609	8.0386	5.0728	0.642675	0.329813	0.506253	0.0124792	0.1402	0.0907567		366	40.0795	52.047	72.515	14.13	15.565	27.064	0.450869	0.453458
		366	7.0558	30.4586	13.6196	0.141737	0.380408	0.334494			366	45.772	2.636	10.0454	0.179858	0.0567028	0.147067		366	31.68	2.437	11.7556	0.525931	0.0713094	0.17044		366	40.6092	37.7817	34.0028	2.831	7.9957	5.0921	0.646102	0.377332	0.533921	0.0219568	0.139451	0.091102		367	44.3244	49.935	68.265	19.881	10.87	26.037	0.498622	0.435057
		367	6.6166	30.5435	12.7244	0.132914	0.381469	0.312508			367	49.087	2.532	10.1362	0.192885	0.0544657	0.148396		367	28.034	2.164	13.1755	0.465403	0.0633211	0.191026		367	37.1683	42.4561	38.2139	2.769	6.3776	5.9745	0.591357	0.424016	0.600045	0.0214759	0.11123	0.106889		368	43.5622	46.775	62.978	23.116	8.549	23.645	0.490048	0.407526
		368	7.5301	32.4187	11.8801	0.151264	0.404889	0.291772			368	49.749	1.851	10.8536	0.195486	0.0398167	0.158899		368	30.465	3.178	12.7784	0.505761	0.092992	0.185269		368	36.5207	40.9733	40.3585	2.293	4.129	6.6116	0.581053	0.409207	0.63372	0.0177842	0.0720131	0.118287		369	39.4233	47.23	59.651	27.496	8.995	19.754	0.443488	0.41149
		369	7.2707	37.8754	9.3058	0.146053	0.473039	0.228548			369	47.645	1.313	10.9421	0.187218	0.0282438	0.160195		369	40.51	4.978	11.6741	0.672521	0.145662	0.169258		369	40.0863	40.9535	42.2886	1.607	4.3299	6.1418	0.637783	0.409009	0.664027	0.0124636	0.0755169	0.109882		370	38.9723	48.639	53.447	30.813	10.115	17.404	0.438414	0.423766
		370	7.8418	41.2023	10.8765	0.157526	0.51459	0.267124			370	44.402	1.708	10.0159	0.174475	0.0367407	0.146635		370	40.74	5.363	10.5932	0.67634	0.156928	0.153587		370	38.9216	41.3747	41.0106	1.614	5.6058	6.137	0.619252	0.413216	0.643959	0.0125179	0.0977697	0.109796		371	39.0992	51.362	45.595	35.219	11.637	15.345	0.439842	0.44749
		371	8.1486	39.2553	13.5022	0.163689	0.490273	0.331611			371	40.813	3.182	9.664	0.160372	0.0684478	0.141483		371	30.412	3.455	8.8785	0.504881	0.101097	0.128726		371	38.7005	40.2235	40.1128	1.854	5.695	7.0773	0.615734	0.401718	0.629862	0.0143793	0.0993254	0.126619		372	35.8332	51.752	39.444	37.311	14.376	10.872	0.403101	0.450888
		372	7.1846	37.8723	15.9989	0.144324	0.473001	0.392929			372	41.714	4.348	8.4627	0.163913	0.0935295	0.123896		372	22.865	2.723	10.3293	0.37959	0.0796781	0.14976		372	39.787	37.3895	36.2986	2.276	6.6372	7.552	0.633021	0.373415	0.56997	0.0176523	0.115758	0.135112		373	31.2596	48.063	36.624	33.658	18.515	9.959	0.351651	0.418747
		373	5.6576	35.4043	16.1462	0.11365	0.442177	0.396547			373	41.696	3.919	8.2214	0.163842	0.0843013	0.120363		373	21.907	3.145	12.6147	0.363686	0.0920263	0.182895		373	34.2776	34.9531	30.2708	2.696	7.4516	8.4613	0.545365	0.349082	0.47532	0.0209098	0.129962	0.15138		374	26.246	43.507	35.907	30.001	19.715	12.991	0.295251	0.379053
		374	5.3823	33.1993	15.833	0.108119	0.414638	0.388855			374	41.648	3.056	9.6635	0.163653	0.0657374	0.141476		374	21.285	3.696	13.0805	0.35336	0.108149	0.189649		374	28.741	34.3412	27.9613	2.824	6.4651	8.7771	0.457276	0.342971	0.439056	0.0219025	0.112757	0.15703		375	21.8257	42.112	34.326	28.014	23.175	15.275	0.245526	0.3669
		375	5.8503	33.7222	14.4373	0.117521	0.421168	0.354577			375	42.006	2.201	9.5134	0.16506	0.0473456	0.139278		375	17.516	4.478	9.0139	0.29079	0.131031	0.130689		375	28.974	37.2559	28.4546	2.746	6.4873	8.6529	0.460983	0.372081	0.446802	0.0212976	0.113144	0.154808		376	21.3343	40.839	35.935	29.533	25.268	16.358	0.239998	0.355809
		376	7.1875	39.02	13.3003	0.144382	0.487335	0.326652			376	37.232	1.3	7.6636	0.146301	0.0279642	0.112197		376	16.383	3.968	6.9346	0.27198	0.116108	0.100542		376	32.2914	39.392	34.6367	2.717	7.3659	7.9311	0.513764	0.393414	0.543874	0.0210726	0.128467	0.141894		377	22.2948	38.367	40.166	29.245	25.707	16.347	0.250803	0.334271
		377	6.869	45.2656	16.1193	0.137984	0.565338	0.395886			377	33.344	1.765	6.5525	0.131023	0.0379668	0.09593		377	20.157	3.533	6.6526	0.334634	0.10338	0.0964534		377	31.7292	44.3341	36.4956	2.522	8.2224	7.3968	0.504819	0.442772	0.573063	0.0195602	0.143405	0.132335		378	20.4143	37.736	42.657	29.683	25.325	13.934	0.229648	0.328774
		378	6.6195	47.6763	18.1185	0.132972	0.595446	0.444986			378	32.277	2.089	7.3908	0.126831	0.0449363	0.108203		378	29.768	3.932	7.5306	0.49419	0.115055	0.109183		378	31.5054	42.4042	41.489	3.625	7.8075	7.26	0.501259	0.423497	0.651471	0.0281149	0.136169	0.129888		379	18.3764	42.833	41.516	26.244	22.341	10.17	0.206723	0.373181
		379	5.3919	49.5308	21.4516	0.108312	0.618608	0.526846			379	32.878	2.109	8.0249	0.129192	0.0453665	0.117486		379	40.016	3.92	9.1705	0.66432	0.114704	0.132959		379	36.4966	40.7917	46.2984	4.616	6.9998	6.5153	0.58067	0.407393	0.72699	0.035801	0.122082	0.116564		380	22.8437	53.873	38.205	22.233	17.835	6.741	0.256977	0.469367
		380	4.0669	41.9043	21.6036	0.0816957	0.523358	0.530579			380	34.838	2.632	9.0751	0.136894	0.0566168	0.132861		380	48.669	3.402	10.2935	0.807972	0.0995465	0.149241		380	39.0749	43.7708	48.5549	6.195	5.3412	5.1345	0.621691	0.437146	0.762422	0.0480475	0.0931548	0.0918606		381	32.6758	61.37	39.067	19.915	12.476	6.582	0.367582	0.534684
		381	4.4323	42.9171	21.1084	0.0890358	0.536007	0.518417			381	34.058	2.978	7.7711	0.133829	0.0640595	0.113771		381	50.195	3.222	8.9033	0.833306	0.0942794	0.129085		381	38.3141	51.4459	48.0668	8.524	3.7051	4.8215	0.609587	0.513798	0.754757	0.0661108	0.0646199	0.0862607		382	39.804	59.635	38.554	20.633	11.697	6.91	0.44777	0.519568
		382	5.4635	42.7438	18.7208	0.10975	0.533842	0.459778			382	30.211	3.942	6.0397	0.118712	0.0847961	0.0884225		382	44.378	3.851	6.4587	0.736736	0.112685	0.0936421		382	42.238	51.7009	46.1738	9.301	4.4236	4.6917	0.672017	0.516345	0.725033	0.0721371	0.0771511	0.0839385		383	44.2845	51.081	39.759	22.577	11.106	8.284	0.498173	0.445042
		383	6.7987	44.0178	14.7481	0.136572	0.549754	0.36221			383	31.898	3.68	6.6312	0.125341	0.0791602	0.0970822		383	35.36	3.253	5.738	0.587024	0.0951865	0.0831929		383	42.7782	48.0253	44.8359	8.264	5.9813	4.7997	0.680611	0.479636	0.704025	0.0640943	0.104319	0.0858707		384	46.3828	43.744	42.789	24.451	10.708	9.046	0.521778	0.381118
		384	6.848	42.4893	17.645	0.137562	0.530664	0.433357			384	32.98	2.494	6.4201	0.129593	0.0536483	0.0939917		384	30.384	2.712	5.8058	0.504416	0.0793563	0.0841759		384	39.7516	45.8	45.1698	7.412	6.7775	5.7314	0.632458	0.457412	0.709268	0.0574863	0.118205	0.10254		385	39.9633	40.948	44.546	25.222	9.949	8.468	0.449562	0.356758
		385	7.4612	42.5421	22.0729	0.14988	0.531323	0.542105			385	31.907	2.614	5.6914	0.125377	0.0562296	0.0833233		385	26.526	2.24	5.1098	0.440368	0.065545	0.0740849		385	39.9013	42.8084	41.1931	7.635	5.6234	7.313	0.634839	0.427534	0.646825	0.0592159	0.0980766	0.130836		386	31.1098	36.856	45.643	24.556	8.572	8.454	0.349966	0.321107
		386	9.0018	39.164	23.5722	0.180828	0.489133	0.578928			386	30.104	2.605	5.9246	0.118292	0.056036	0.0867374		386	24.391	3.749	4.4466	0.404924	0.1097	0.0644695		386	39.5209	38.7721	39.2662	7.1	5.0469	7.2174	0.628787	0.387223	0.616568	0.0550665	0.088022	0.129125		387	27.6149	31.887	46.304	23.748	7.859	14.32	0.31065	0.277815
		387	9.1229	41.4246	24.6973	0.18326	0.517366	0.60656			387	31.368	2.044	7.4882	0.123259	0.0439683	0.109629		387	23.564	4.063	6.1971	0.391195	0.118888	0.0898492		387	41.5995	37.7315	43.8371	5.941	6.453	5.6241	0.661858	0.37683	0.688342	0.0460775	0.112546	0.10062		388	26.7218	30.503	45.55	23.665	8.089	22.885	0.300604	0.265757
		388	9.4245	37.7705	27.6872	0.189319	0.471729	0.679991			388	32.779	1.65	8.0104	0.128803	0.035493	0.117274		388	20.777	2.848	8.4761	0.344927	0.0833358	0.122892		388	35.7516	37.0251	47.5451	4.863	7.0032	4.2007	0.568817	0.369775	0.746566	0.0377167	0.122141	0.0751541		389	25.5962	32.389	47.665	24.359	7.886	23.334	0.287941	0.282188
		389	8.9519	45.6917	27.2566	0.179825	0.57066	0.669416			389	34.015	1.457	7.8419	0.13366	0.0313414	0.114807		389	19.411	3.047	7.9503	0.322249	0.0891587	0.115268		389	32.6954	36.796	50.1081	4.631	7.2954	3.4309	0.520192	0.367487	0.78681	0.0359173	0.127238	0.0613817		390	22.9747	39.027	48.988	25.523	8.628	20.342	0.258451	0.340022
		390	7.0873	41.1966	26.2976	0.142369	0.514519	0.645863			390	36.515	1.407	7.5204	0.143484	0.0302659	0.1101		390	17.982	3.748	5.9017	0.298526	0.109671	0.0855664		390	34.6321	34.043	45.6403	5.161	9.1533	4.7352	0.551005	0.339993	0.716656	0.0400279	0.159641	0.0847167		391	21.5014	42.703	54.707	23.308	8.21	17.795	0.241877	0.372049
		391	6.493	42.007	26.7305	0.130431	0.52464	0.656495			391	36.824	1.334	8.0788	0.144698	0.0286956	0.118275		391	17.231	4.988	5.9152	0.286058	0.145955	0.0857621		391	36.8479	35.9626	39.3035	6.221	9.4816	5.0832	0.586259	0.359164	0.617154	0.0482491	0.165367	0.0909428		392	25.4171	41.945	62.037	23.121	6.692	15.401	0.285927	0.365445
		392	6.2842	41.8862	24.5768	0.126237	0.523132	0.6036			392	34.763	1.266	8.9903	0.136599	0.0272328	0.13162		392	17.559	5.561	6.6494	0.291503	0.162721	0.096407		392	42.2251	40.1145	37.6154	6.98	9.1696	5.0707	0.671812	0.40063	0.590647	0.0541358	0.159925	0.0907191		393	31.2722	40.615	59.727	26.229	5.39	14.612	0.351793	0.353857
		393	6.6908	43.2555	19.7705	0.134404	0.540233	0.485559			393	30.721	0.736	7.8772	0.120716	0.015832	0.115324		393	17.836	4.433	6.1124	0.296102	0.129715	0.0886212		393	40.9384	39.1005	36.1328	5.991	8.4463	6.3016	0.65134	0.390503	0.567367	0.0464653	0.14731	0.112741		394	34.1684	37.478	49.54	27.558	5.804	14.444	0.384373	0.326526
		394	8.8606	42.4352	16.6023	0.177991	0.529988	0.407749			394	26.444	0.562	7.9032	0.10391	0.0120891	0.115705		394	21.167	2.876	5.5811	0.351401	0.0841551	0.0809181		394	35.0112	35.0597	32.1289	4.801	7.3876	7.0644	0.557037	0.350147	0.504496	0.0372358	0.128846	0.126388		395	35.2977	29.795	42.694	29.73	7.792	14.18	0.397077	0.259588
		395	7.0628	38.5348	17.0296	0.141877	0.481275	0.418243			395	24.439	0.959	8.1985	0.0960317	0.020629	0.120028		395	29.508	2.644	5.7244	0.489873	0.0773665	0.0829958		395	31.3173	34.9768	28.4648	4.392	6.4624	5.4909	0.498266	0.349319	0.446962	0.0340637	0.112709	0.0982369		396	34.3491	21.041	39.639	36.121	9.932	16.459	0.386406	0.183319
		396	5.0796	46.0512	17.399	0.102039	0.57515	0.427315			396	24.931	1.802	6.5908	0.0979649	0.0387627	0.0964907		396	36.005	2.273	6.3701	0.597732	0.0665106	0.0923575		396	28.3341	38.4056	29.2104	4.483	6.2697	3.691	0.450802	0.383563	0.458669	0.0347695	0.109349	0.0660351		397	28.5777	17.932	38.407	44.174	10.575	17.466	0.321481	0.156232
		397	7.0039	45.188	13.4154	0.140694	0.564369	0.329479			397	25.377	1.889	5.3931	0.0997175	0.0406341	0.0789562		397	32.817	1.925	7.3727	0.544807	0.0563277	0.106894		397	27.7124	41.5019	31.9977	3.744	6.1635	3.7861	0.440911	0.414486	0.502436	0.0290379	0.107496	0.0677365		398	22.5805	22.12	42.556	51.258	13.513	17.004	0.254017	0.19272
		398	8.4875	48.2317	10.9835	0.170496	0.602383	0.269752			398	23.873	1.28	5.4688	0.0938076	0.027534	0.0800644		398	24.425	2.867	6.0604	0.405488	0.0838917	0.0878673		398	29.6972	42.3191	33.4029	2.956	5.6588	3.2881	0.47249	0.422647	0.524501	0.0229263	0.098694	0.0588269		399	18.2893	27.029	54.479	50.845	20.731	17.795	0.205743	0.235489
		399	9.5054	50.1476	8.6524	0.190944	0.626311	0.212501			399	21.374	1.159	6.1446	0.0839879	0.0249312	0.0899583		399	20.333	4.252	6.1936	0.337556	0.124418	0.0897985		399	33.3641	40.7051	35.2231	2.809	4.276	3.1623	0.530831	0.406528	0.553082	0.0217862	0.0745769	0.0565762		400	16.0824	28.414	64.966	47.044	28.839	19.331	0.180917	0.247556
		400	10.2916	52.8061	7.092	0.206737	0.659514	0.174178			400	21.539	1.427	7.3702	0.0846363	0.0306961	0.107901		400	17.674	4.371	8.517	0.293413	0.127901	0.123485		400	35.5567	39.9014	37.3867	2.97	4.0044	3.4579	0.565716	0.398502	0.587056	0.0230349	0.06984	0.0618648		401	15.6918	24.742	67.221	42.494	33.662	18.573	0.176523	0.215564
		401	9.2276	49.6204	5.5765	0.185364	0.619727	0.136958			401	26.398	2.092	7.6966	0.103729	0.0450009	0.11268		401	19.255	4.278	7.9265	0.319659	0.125179	0.114923		401	33.3057	38.1854	35.0979	2.459	4.1523	4.1535	0.529902	0.381364	0.551116	0.0190716	0.0724195	0.0743096		402	13.7891	21.875	63.799	37.877	35.982	17.663	0.155119	0.190585
		402	7.9363	40.2757	6.4846	0.159424	0.503017	0.15926			402	27.845	2.314	6.2998	0.109415	0.0497763	0.0922304		402	24.554	3.941	6.62	0.40763	0.115318	0.0959807		402	34.2123	37.2486	35.3484	1.585	2.7229	4.8328	0.544326	0.372008	0.55505	0.012293	0.0474896	0.0864629		403	10.5465	23.058	56.776	33.876	36.749	17.641	0.118642	0.200892
		403	6.5218	37.668	4.6514	0.13101	0.470449	0.114237			403	26.301	2.237	6.1891	0.103348	0.0481199	0.0906098		403	26.662	4.582	5.9119	0.442626	0.134075	0.0857142		403	30.565	39.9193	36.7646	1.504	1.8584	4.8579	0.486297	0.39868	0.577287	0.0116648	0.032412	0.086912		404	7.9424	28.49	50.475	30.098	35.944	15.827	0.0893471	0.248218
		404	6.0163	33.243	7.1108	0.120855	0.415184	0.17464			404	27.532	1.794	6.7438	0.108185	0.0385906	0.0987307		404	30.086	5.187	5.07	0.499469	0.151778	0.0735079		404	30.1097	40.4127	36.6005	2.22	1.9218	4.3886	0.479053	0.403608	0.574711	0.017218	0.0335177	0.0785158		405	5.7394	35.265	44.313	26.227	32.174	13.126	0.0645647	0.307245
		405	7.0738	34.7031	10.1571	0.142098	0.433419	0.249456			405	29.387	1.964	6.9228	0.115475	0.0422475	0.101351		405	34.244	4.472	5.2324	0.568497	0.130856	0.0758624		405	33.6799	35.4556	35.4026	2.939	1.5261	4.0623	0.535855	0.354101	0.555901	0.0227944	0.0266164	0.072678		406	3.8671	38.779	37.263	23.062	25.479	12.656	0.0435025	0.337861
		406	5.8093	32.433	12.0192	0.116697	0.405067	0.295189			406	29.899	2.688	7.4193	0.117486	0.0578214	0.10862		406	32.579	4.559	5.2846	0.540856	0.133402	0.0766193		406	34.2047	32.0207	34.0181	3.553	1.6409	3.5504	0.544205	0.319796	0.534161	0.0275565	0.0286186	0.0635197		407	3.6732	38.264	30.063	24.626	18.938	13.57	0.0413212	0.333374
		407	4.6916	27.7028	12.9638	0.0942446	0.34599	0.318388			407	32.859	3.236	7.2402	0.129118	0.0696094	0.105998		407	28.612	4.531	5.2181	0.474998	0.132582	0.0756551		407	37.8328	33.8767	33.375	3.805	1.9615	4.0404	0.601929	0.338332	0.524063	0.029511	0.0342101	0.0722862		408	3.6867	31.968	26.411	27.776	15.244	13.562	0.0414731	0.27852
		408	4.0563	26.6997	13.7003	0.0814827	0.333462	0.336476			408	34.537	2.634	6.7928	0.135711	0.0566598	0.0994481		408	24.51	3.151	6.3282	0.4069	0.0922019	0.09175		408	39.5778	38.0397	33.1914	3.597	1.8608	4.8046	0.629692	0.379908	0.52118	0.0278978	0.0324539	0.0859584		409	2.4378	24.928	29.834	29.156	15.149	12.917	0.0274237	0.217184
		409	5.2102	30.6625	19.5772	0.104662	0.382955	0.480811			409	33.163	2.104	8.2131	0.130312	0.045259	0.120242		409	21.48	2.076	6.4398	0.356597	0.0607462	0.0933681		409	38.9521	34.2683	35.4093	5.115	1.5719	3.8662	0.619737	0.342243	0.556006	0.0396712	0.0274152	0.0691696		410	1.7691	24.61	41.794	30.429	15.964	13.136	0.0199013	0.214414
		410	7.3565	32.9613	23.092	0.147777	0.411665	0.567134			410	31.614	1.646	8.1603	0.124225	0.035407	0.119469		410	22.828	1.694	6.6295	0.378976	0.0495684	0.0961184		410	42.3593	30.7418	42.9815	5.753	1.7809	1.9614	0.673947	0.307023	0.674907	0.0446194	0.0310603	0.0350911		411	3.0672	31.826	52.864	31.519	16.652	13.916	0.0345041	0.277283
		411	8.2689	35.363	22.9099	0.166105	0.441661	0.562662			411	31.233	1.778	7.9863	0.122728	0.0382464	0.116921		411	25.897	2.11	7.1174	0.429926	0.061741	0.103192		411	43.4368	26.8533	47.8764	5.424	2.8293	1.0203	0.69109	0.268188	0.751768	0.0420677	0.0493453	0.018254		412	4.5946	36.214	55.328	29.287	15.468	15.237	0.0516864	0.315513
		412	8.0008	37.9334	23.4417	0.16072	0.473764	0.575723			412	30.038	2.28	6.7216	0.118033	0.0490449	0.0984057		412	23.978	2.887	4.9737	0.398068	0.084477	0.0721117		412	42.2884	26.6289	45.9577	4.465	2.8784	1.1191	0.672819	0.265947	0.72164	0.0346299	0.0502016	0.0200216		413	6.5962	34.379	51.002	27.912	12.707	13.954	0.0742032	0.299526
		413	9.4227	36.4389	22.6881	0.189283	0.455098	0.557214			413	25.838	2.096	6.3744	0.101529	0.0450869	0.0933226		413	20.571	3.819	4.4907	0.341507	0.111748	0.0651088		413	41.0132	31.0641	44.9004	4.338	1.9474	0.4615	0.65253	0.310242	0.705038	0.0336449	0.0339642	0.00825663		414	8.1738	29.34	46.974	30.047	13.076	12.705	0.0919502	0.255624
		414	12.4295	33.6055	20.4735	0.249683	0.419711	0.502824			414	22.272	1.513	6.8585	0.0875166	0.032546	0.10041		414	21.35	4.286	5.3577	0.354439	0.125413	0.0776791		414	39.1116	33.0315	44.6909	4.398	1.2867	0.9594	0.622275	0.329891	0.701748	0.0341102	0.0224411	0.0171645		415	9.5083	26.203	45.238	31.549	13.201	12.698	0.106962	0.228293
		415	12.3191	33.6995	17.0543	0.247465	0.420885	0.41885			415	21.439	1.516	7.1713	0.0842433	0.0326106	0.104989		415	26.244	4.136	6.1635	0.435686	0.121024	0.0893621		415	39.2449	32.5945	42.7473	4.44	1.0727	1.6814	0.624396	0.325526	0.671229	0.034436	0.0187088	0.0300817		416	8.6671	21.22	49.545	31.598	15.195	15.458	0.0974995	0.184879
		416	11.4954	38.6492	14.6949	0.230919	0.482703	0.360903			416	20.65	2.121	6.9589	0.081143	0.0456247	0.10188		416	31.791	2.394	6.6795	0.527774	0.0700512	0.0968434		416	38.3688	25.899	39.7654	4.493	0.8837	1.8147	0.610457	0.258657	0.624407	0.034847	0.0154124	0.0324665		417	6.7506	16.891	54.043	30.571	17.118	20.238	0.0759401	0.147162
		417	12.0634	33.9477	18.7346	0.242329	0.423985	0.460117			417	21.687	2.108	5.7228	0.0852178	0.045345	0.083783		417	30.071	2.002	4.9631	0.49922	0.0585808	0.071958		417	35.9059	24.0882	37.5832	4.409	0.3502	1.2648	0.571272	0.240573	0.590141	0.0341955	0.00610777	0.0226283		418	7.164	17.396	55.954	29.042	18.756	24.366	0.0805905	0.151562
		418	10.5171	32.2271	16.1112	0.211267	0.402496	0.395687			418	26.075	2.295	4.4111	0.10246	0.0493676	0.0645795		418	25.407	2.368	4.0538	0.421791	0.0692904	0.0587744		418	33.2881	25.7761	36.3166	3.857	0.0861	0.9102	0.529622	0.25743	0.570253	0.0299143	0.00150165	0.0162842		419	9.9344	21.418	55.456	28.894	20.814	26.491	0.111756	0.186604
		419	8.8751	34.4395	15.4644	0.178283	0.430127	0.379802			419	29.167	3.19	4.1492	0.11461	0.0686199	0.0607452		419	21.495	2.383	3.9239	0.356846	0.0697293	0.056891		419	34.5606	24.117	38.6063	4.746	0.1509	1.1422	0.549867	0.24086	0.606206	0.0368092	0.00263182	0.0204349		420	12.0135	26.248	52.166	29.807	20.403	27.225	0.135144	0.228685
		420	7.3831	37.97	20.2077	0.148311	0.474221	0.496296			420	30.174	3.386	3.7081	0.118567	0.072836	0.0542874		420	19.737	2.859	3.875	0.327661	0.0836576	0.0561821		420	36.7657	23.4623	40.301	5.699	0.0928	1.4667	0.584951	0.234322	0.632817	0.0442006	0.00161851	0.0262405		421	13.3782	29.289	45.543	31.378	19.646	24.885	0.150496	0.25518
		421	7.5323	32.5646	20.2889	0.151308	0.406711	0.498291			421	31.568	2.995	3.5467	0.124045	0.0644252	0.0519245		421	20.019	3.679	4.2016	0.332343	0.107652	0.0609173		421	35.258	27.3064	40.353	6.507	0.0124	0.9402	0.560963	0.272713	0.633633	0.0504673	0.000216266	0.016821		422	14.6622	27.293	39.457	33.217	21.787	21.21	0.164941	0.237789
		422	7.0245	27.6273	17.4242	0.141108	0.345047	0.427934			422	32.006	2.937	3.6649	0.125766	0.0631776	0.0536549		422	17.697	3.862	5.5595	0.293794	0.113007	0.0806049		422	30.5008	29.409	35.197	6.877	0.1282	0.8285	0.485275	0.293712	0.552672	0.053337	0.00223591	0.0148226		423	15.6339	23.48	33.728	33.153	25.333	18.026	0.175872	0.204569
		423	7.8142	23.1102	15.8621	0.156971	0.288631	0.389569			423	33.188	2.086	3.9479	0.13041	0.0448718	0.0577981		423	16.824	3.934	6.7791	0.279301	0.115113	0.0982874		423	28.6948	26.9984	32.7289	6.317	0.0024	0.5837	0.456541	0.269637	0.513918	0.0489937	4.18579e-05	0.0104429		424	14.6153	21.139	30.943	32.274	27.387	15.048	0.164413	0.184173
		424	8.2681	15.3157	22.1131	0.166089	0.191283	0.543093			424	37.057	2.687	4.012	0.145613	0.0577999	0.0587365		424	16.679	2.558	6.7274	0.276894	0.07485	0.0975378		424	31.8105	29.1597	33.0971	6.733	0.0758	0.7583	0.506113	0.291222	0.519699	0.0522201	0.00132201	0.0135666		425	13.2219	20.927	30.204	29.019	25.729	15.164	0.148738	0.182326
		425	8.5332	16.3199	21.0171	0.171414	0.203825	0.516175			425	37.579	2.742	4.1467	0.147665	0.058983	0.0607086		425	15.235	2.591	5.4522	0.252922	0.0758157	0.0790492		425	37.4286	33.9006	32.9012	6.623	0.0618	1.7874	0.595498	0.338571	0.516623	0.051367	0.00107784	0.0319781		426	13.2095	21.83	37.882	25.178	22.388	17.13	0.148599	0.190193
		426	8.4299	16.5535	19.9699	0.169339	0.206743	0.490456			426	33.102	3.328	4.5987	0.130072	0.0715884	0.067326		426	17.453	2.924	4.8021	0.289744	0.0855596	0.0696237		426	38.6554	36.4295	32.8891	5.916	0.0578	2.7947	0.615017	0.363827	0.516433	0.0458836	0.00100808	0.0499996		427	13.3499	23.563	54.597	21.673	20.772	16.934	0.150178	0.205292
		427	5.8243	21.3162	19.477	0.116998	0.266226	0.478351			427	30.9	3.742	4.5682	0.12142	0.0804939	0.0668794		427	20.104	4.326	4.7836	0.333754	0.126584	0.0693555		427	37.8932	38.2495	33.5093	5.033	0.4188	3.3423	0.60289	0.382004	0.526172	0.0390352	0.00730421	0.0597966		428	11.8673	24.312	60.674	20.009	20.059	16.43	0.1335	0.211818
		428	4.4474	21.5683	19.1352	0.0893391	0.269374	0.469956			428	34.448	3.829	4.0795	0.135361	0.0823653	0.0597248		428	19.857	4.622	4.8051	0.329653	0.135245	0.0696672		428	33.1868	41.2115	33.4026	3.856	0.6362	3.5518	0.52801	0.411586	0.524496	0.0299065	0.0110958	0.0635447		429	10.4902	25.264	53.014	21.361	16.128	16.089	0.118008	0.220112
		429	4.8	22.4929	20.7893	0.0964221	0.280922	0.51058			429	36.076	3.733	5.252	0.141759	0.0803003	0.0768904		429	18.044	3.143	3.8188	0.299555	0.0919678	0.0553672		429	30.1807	37.7104	32.6679	2.872	0.6085	2.1142	0.480182	0.37662	0.51296	0.0222748	0.0106127	0.0378248		430	10.718	27.781	44.639	22.405	14.399	17.363	0.120571	0.242041
		430	5.3915	24.3104	20.7422	0.108304	0.303621	0.509424			430	33.91	3.253	6.1531	0.133247	0.069975	0.0900827		430	21.411	4.158	4.8969	0.355452	0.121668	0.0709982		430	28.1397	31.8359	30.7546	2.899	0.6152	1.6078	0.447709	0.31795	0.482917	0.0224842	0.0107296	0.0287649		431	11.1097	29.566	39.567	24.469	12.814	19.248	0.124977	0.257593
		431	6.2465	22.4731	19.062	0.125479	0.280674	0.468158			431	32.217	2.133	4.9096	0.126595	0.0458828	0.0718776		431	28.29	7.193	6.0767	0.469653	0.210475	0.0881036		431	27.9883	29.2865	29.4424	3.35	0.5879	2.4171	0.445301	0.292489	0.462312	0.0259821	0.0102534	0.043244		432	11.8387	26.685	36.377	29.173	12.35	21.073	0.133178	0.232492
		432	8.0161	22.0614	19.7679	0.161027	0.275533	0.485495			432	30.122	1.412	3.5975	0.118363	0.0303734	0.0526682		432	33.131	7.989	4.6186	0.55002	0.233767	0.0669632		432	27.3224	33.5219	29.3975	3.492	0.2274	2.5101	0.434706	0.334788	0.461607	0.0270834	0.00396604	0.0449078		433	12.5689	21.486	32.233	32.565	15.075	23.838	0.141392	0.187196
		433	7.8384	23.0366	22.3763	0.157457	0.287712	0.549557			433	27.706	2.304	2.7306	0.108869	0.0495612	0.0399766		433	32.198	5.569	4.974	0.534531	0.162955	0.072116		433	29.4687	39.3422	28.529	2.897	0.279	3.3429	0.468854	0.392917	0.44797	0.0224687	0.00486598	0.0598073		434	12.6111	18.716	28.287	34.813	18.557	25.142	0.141867	0.163063
		434	7.8257	22.2192	24.4542	0.157202	0.277503	0.600589			434	29.924	3.399	1.9807	0.117585	0.0731156	0.0289979		434	26.979	6.013	5.2884	0.447888	0.175947	0.0766744		434	34.4663	39.751	29.3887	3.295	0.2778	4.602	0.548367	0.396999	0.461469	0.0255555	0.00484506	0.0823337		435	10.1234	17.261	28.353	36.059	18.969	22.766	0.113882	0.150386
		435	8.427	30.1874	25.4183	0.169281	0.377021	0.624268			435	32.251	3.049	1.7149	0.126728	0.0655868	0.0251065		435	21.905	7.904	5.3829	0.363653	0.23128	0.0780445		435	38.9638	34.073	31.5915	4.141	0.7686	5.4098	0.619923	0.340292	0.496058	0.032117	0.013405	0.0967859		436	7.8107	14.291	33.059	32.338	18.206	20.723	0.0878655	0.12451
		436	7.5718	36.1629	20.8487	0.152102	0.451651	0.512039			436	30.589	2.815	2.8377	0.120198	0.0605533	0.0415445		436	19.576	6.993	7.2621	0.324988	0.204623	0.10529		436	38.2808	32.8384	32.9008	4.267	1.2976	8.1896	0.609057	0.327962	0.516617	0.0330942	0.0226312	0.146519		437	5.6168	12.941	38.218	26.004	17.777	20.139	0.0631855	0.112748
		437	9.1279	41.4029	16.9534	0.183361	0.517095	0.416372			437	31.285	3.448	4.2419	0.122933	0.0741697	0.0621023		437	20.426	6.444	7.2513	0.3391	0.188559	0.105134		437	34.2748	33.6709	31.8898	3.751	1.1308	7.4962	0.54532	0.336277	0.500742	0.0290922	0.0197221	0.134113		438	3.3443	15.965	40.108	21.998	19.05	19.855	0.0376213	0.139095
		438	9.3084	46.6798	15.9223	0.186987	0.583	0.391048			438	34.823	3.595	4.0849	0.136835	0.0773318	0.0598038		438	20.421	5.108	6.2683	0.339017	0.149466	0.0908815		438	31.5057	37.1598	30.6159	4.184	1.6898	6.1059	0.501263	0.371121	0.480739	0.0324505	0.0294715	0.10924		439	1.1829	19.232	40.273	17.658	21.813	15.633	0.0133069	0.167558
		439	10.3535	58.7709	17.8707	0.207981	0.734011	0.4389			439	34.314	3.261	3.5287	0.134835	0.0701471	0.0516609		439	23.202	3.673	7.4332	0.385185	0.107476	0.107771		439	30.6665	39.7883	34.1013	5.09	2.1196	5.246	0.487911	0.397372	0.535467	0.0394773	0.0369675	0.0938554		440	0.3608	23.529	36.023	13.849	23.709	11.829	0.00405878	0.204996
		440	8.7135	59.4208	18.4845	0.175036	0.742127	0.453975			440	32.643	2.407	3.6354	0.128269	0.0517768	0.053223		440	26.525	2.476	7.7644	0.440351	0.0724506	0.112573		440	30.5607	37.9407	33.9584	5.533	2.1462	5.0222	0.486228	0.37892	0.533224	0.0429131	0.0374315	0.0898514		441	0.51	26.98	27.086	12.109	25.224	10.707	0.00573718	0.235062
		441	6.803	58.3537	16.8237	0.136658	0.7288	0.413186			441	34.482	1.748	3.951	0.135495	0.0376011	0.0578435		441	28.33	5.338	6.7283	0.470317	0.156196	0.0975509		441	34.1628	31.5634	35.1574	5.813	2.1979	5.188	0.543538	0.315229	0.552051	0.0450847	0.0383331	0.0928177		442	0.4584	25.142	20.533	12.672	25.317	10.118	0.00515672	0.219049
		442	6.2322	48.671	12.2809	0.125192	0.607869	0.301616			442	39.227	1.6	3.5293	0.15414	0.0344175	0.0516697		442	30.988	6.384	5.0859	0.514443	0.186803	0.0737384		442	41.5265	29.0437	40.0943	4.745	3.0337	5.1359	0.660697	0.290064	0.629571	0.0368015	0.0529102	0.0918856		443	0.0765	23.505	20.194	13.689	23.952	10.185	0.000860577	0.204787
		443	5.3415	39.7309	11.6345	0.1073	0.496213	0.285741			443	42.553	2.108	4.5508	0.16721	0.045345	0.0666247		443	30.905	5.866	6.3026	0.513065	0.171646	0.0913788		443	40.4979	29.7314	45.4728	3.396	4.1464	4.6614	0.644331	0.296932	0.714026	0.0263389	0.0723166	0.0833964		444	0.0506	20.662	20.791	14.728	25.237	10.606	0.000569219	0.180017
		444	7.0442	30.1273	13.4554	0.141504	0.37627	0.330461			444	39.363	2.961	4.8399	0.154675	0.0636939	0.0708572		444	25.437	5.257	6.7158	0.422289	0.153826	0.0973697		444	39.841	35.79	43.9227	3.763	4.1404	5.2715	0.63388	0.35744	0.689686	0.0291852	0.0722119	0.0943116		445	0.0651	18.175	20.544	15.227	24.878	11.659	0.000732335	0.158349
		445	7.5744	29.7845	15.7665	0.152154	0.371989	0.387222			445	37.141	3.438	5.0168	0.145943	0.0739546	0.073447		445	22.863	3.863	5.382	0.379557	0.113036	0.0780314		445	35.8331	35.2026	36.6527	4.772	3.9633	6.8826	0.570113	0.351574	0.57553	0.0370109	0.0691231	0.123136		446	0.1654	17.752	23.143	14.955	25.822	10.221	0.00186065	0.154664
		446	7.4978	25.9285	14.4954	0.150615	0.32383	0.356004			446	38.524	3.391	4.5679	0.151378	0.0729436	0.066875		446	24.597	5.004	5.3274	0.408344	0.146423	0.0772398		446	34.177	30.6544	34.7944	3.791	5.0293	7.1782	0.543764	0.30615	0.546351	0.0294024	0.087715	0.128424		447	0.2612	18.735	202.558	15.347	28.889	8.414	0.00293834	0.163228
		447	7.872	24.3356	13.0295	0.158132	0.303936	0.320001			447	35.244	3.7	4.1378	0.138489	0.0795904	0.0605783		447	28.936	6.386	7.9675	0.480377	0.186862	0.115518		447	30.9153	26.9331	36.3143	2.119	6.4576	7.3788	0.49187	0.268985	0.570217	0.0164346	0.112626	0.132013		448	0.2807	18.56	253.648	134.573	32.088	7.988	0.0031577	0.161703
		448	8.4594	25.6174	12.858	0.169932	0.319945	0.315789			448	29.232	3.416	4.6522	0.114865	0.0734813	0.0681092		448	29.404	6.554	9.397	0.488147	0.191778	0.136243		448	35.045	27.7619	42.4342	1.651	7.1258	7.1514	0.557574	0.277262	0.666313	0.0128049	0.12428	0.127945		449	0.2905	19.734	254.025	252.388	33.468	7.4	0.00326794	0.171932
		449	9.8543	30.2133	17.4329	0.197953	0.377345	0.428148			449	25.234	2.273	4.4255	0.0991556	0.0488943	0.0647903		449	27.882	4.697	8.1975	0.462879	0.13744	0.118852		449	37.7128	29.8583	45.6838	1.472	6.8562	7.1423	0.60002	0.2982	0.717339	0.0114166	0.119578	0.127782		450	0.2883	25.042	254.715	254.71	33.892	5.988	0.0032432	0.218178
		450	8.4412	28.4797	23.2798	0.169566	0.355693	0.571746			450	26.732	1.366	3.751	0.105042	0.0293839	0.0549155		450	25.001	4.197	7.4908	0.415051	0.122809	0.108606		450	36.684	29.5598	40.3729	1.97	6.3357	9.4946	0.583651	0.295218	0.633946	0.015279	0.1105	0.169866
		451	7.0237	26.7286	31.0674	0.141092	0.333823	0.763008			451	26.635	1.914	2.7097	0.104661	0.0411719	0.0396706		451	21.402	4.281	7.6049	0.355302	0.125267	0.11026
		452	9.2939	24.4135	29.207	0.186695	0.304909	0.717317			452	28.959	2.79	2.5987	0.113793	0.0600155	0.0380455		452	17.662	5.139	6.4216	0.293213	0.150373	0.0931042
		453	10.3446	21.1717	27.6132	0.207802	0.264421	0.678174			453	35.011	2.472	3.9813	0.137574	0.053175	0.0582871		453	16.55	8.214	5.9229	0.274753	0.240351	0.0858737
		454	12.7788	23.413	24.7253	0.2567	0.292413	0.607248			454	35.343	1.623	4.6853	0.138878	0.0349122	0.0685938		454	17.775	8.418	6.1503	0.295089	0.24632	0.0891707
		455	12.6761	25.8919	21.4084	0.254637	0.323373	0.525785			455	33.789	1.149	4.4207	0.132772	0.0247161	0.06472		455	17.949	6.327	6.3905	0.297978	0.185135	0.0926533
		456	11.6649	37.8726	18.8547	0.234324	0.473004	0.463067			456	31.93	0.976	4.8541	0.125467	0.0209947	0.0710651		456	17.44	5.124	7.0245	0.289528	0.149934	0.101845
		457	9.3337	51.1045	15.555	0.187495	0.638262	0.382027			457	29.405	1.19	5.8799	0.115545	0.025598	0.086083		457	19.39	5.73	7.2039	0.321901	0.167666	0.104446
		458	7.8842	65.6054	10.0208	0.158377	0.819369	0.246109			458	29.722	1.708	6.8767	0.116791	0.0367407	0.100676		458	21.01	7.039	4.935	0.348795	0.205969	0.0715506
		459	9.2472	79.1672	8.0388	0.185757	0.988747	0.197431			459	27.941	2.007	6.4622	0.109793	0.0431724	0.094608		459	21.971	6.691	4.2764	0.364749	0.195786	0.0620018
		460	10.0432	80.0682	10.8723	0.201747	1	0.267021			460	23.227	1.804	6.1217	0.0912692	0.0388057	0.089623		460	19.622	5.43	3.8945	0.325752	0.158888	0.0564648
		461	7.8339	69.9453	14.2689	0.157367	0.873572	0.350441			461	21.452	1.951	5.5439	0.0842944	0.0419678	0.0811639		461	19.033	3.916	4.307	0.315974	0.114587	0.0624454
		462	5.9598	62.83	13.9568	0.11972	0.784706	0.342776			462	21.248	2.482	4.6632	0.0834928	0.0533901	0.0682703		462	21.918	3.093	4.9634	0.363869	0.0905048	0.0719623
		463	4.5752	59.5758	11.2665	0.0919064	0.744063	0.276703			463	23.571	2.678	4.4983	0.0926209	0.0576063	0.0658561		463	22.166	2.52	5.5312	0.367986	0.0737381	0.0801946
		464	5.948	54.4287	14.8412	0.119483	0.679779	0.364496			464	25.231	2.966	5.1188	0.0991438	0.0638014	0.0749403		464	23.463	2.64	4.7021	0.389518	0.0772495	0.0681738
		465	8.7695	50.8744	18.3082	0.176161	0.635388	0.449645			465	26.078	2.904	5.5135	0.102472	0.0624677	0.0807188		465	26.602	3.351	3.4919	0.44163	0.0980541	0.0506276
		466	13.0135	46.2036	17.6334	0.261414	0.577053	0.433072			466	27.503	2.607	5.7114	0.108071	0.056079	0.0836161		466	28.463	3.235	4.1261	0.472525	0.0946598	0.0598227
		467	13.5738	44.0234	18.1509	0.27267	0.549824	0.445782			467	203.184	3.571	6.0246	0.7984	0.0768155	0.0882014		467	27.738	2.733	4.5494	0.460489	0.0799707	0.0659599
		468	13.9131	47.4386	17.4371	0.279486	0.592477	0.428251			468	253.524	4.346	6.3404	0.996208	0.0934865	0.0928248		468	25.785	2.623	2.9913	0.428066	0.076752	0.0433696
		469	14.4948	46.9636	17.4695	0.291171	0.586545	0.429047			469	254.406	4.073	7.041	0.999674	0.087614	0.103082		469	24.595	2.408	4.28	0.408311	0.0704609	0.062054
		470	13.8197	44.0888	17.6943	0.277609	0.550641	0.434568			470	254.091	5.392	6.6962	0.998436	0.115987	0.0980338		470	24.745	2.587	4.2426	0.410801	0.0756986	0.0615117
		471	12.0228	39.8629	23.0734	0.241513	0.497862	0.566677			471	254.489	5.5	9.7907	1	0.11831	0.143338		471	22.156	1.722	7.0122	0.36782	0.0503877	0.101667
		472	9.5322	37.3263	27.8582	0.191482	0.466181	0.684191
		473	9.4085	37.7516	33.1506	0.188997	0.471493	0.814171
		474	8.8599	40.945	32.5644	0.177977	0.511377	0.799774
		475	8.4305	35.8564	31.578	0.169351	0.447823	0.775548
		476	7.15	34.2538	22.4693	0.143629	0.427808	0.551841
		477	10.7638	40.8984	15.5103	0.216223	0.510795	0.380929
		478	11.5389	39.0079	12.009	0.231793	0.487183	0.294938
		479	11.3791	45.5472	13.231	0.228583	0.568855	0.32495
		480	8.7629	52.7115	13.5501	0.176029	0.658333	0.332787
		481	6.954	57.0441	14.192	0.139692	0.712444	0.348552
		482	5.7594	57.5161	16.983	0.115695	0.718339	0.417099
		483	4.4001	56.0783	20.9112	0.088389	0.700382	0.513574
		484	4.0238	48.6909	19.5937	0.0808299	0.608118	0.481217
		485	4.4955	47.7702	15.485	0.0903054	0.596619	0.380308
		486	5.105	45.2255	13.2415	0.102549	0.564837	0.325208
		487	6.3878	45.8924	10.5762	0.128318	0.573166	0.259749
		488	6.7064	46.6382	10.6951	0.134718	0.582481	0.262669
		489	8.4516	33.6454	15.2162	0.169775	0.420209	0.373706
		490	9.696	25.5005	19.0482	0.194773	0.318485	0.467819
		491	8.3072	26.9956	23.5757	0.166875	0.337158	0.579014
		492	7.696	26.1102	20.0196	0.154597	0.326099	0.491677
		493	8.7163	25.2983	17.699	0.175093	0.315959	0.434683
		494	12.7136	28.0612	15.0215	0.25539	0.350466	0.368925
		495	14.1316	26.5912	17.5204	0.283875	0.332107	0.430297
		496	12.1234	33.8357	23.3309	0.243534	0.422586	0.573001
		497	10.6494	38.7374	19.7123	0.213925	0.483805	0.484129
		498	10.3831	36.6446	18.4157	0.208575	0.457667	0.452285
		499	10.5733	39.6719	20.7764	0.212396	0.495476	0.510264
		500	9.3411	38.9466	26.0265	0.187644	0.486418	0.639205
		501	8.1459	32.9571	31.1755	0.163634	0.411613	0.765663
		502	7.0684	39.6461	26.0965	0.14199	0.495154	0.640924
		503	6.7257	39.9772	24.8337	0.135105	0.499289	0.60991
		504	5.7796	37.7654	17.4413	0.1161	0.471665	0.428354
		505	4.8933	33.5704	12.6026	0.0982963	0.419273	0.309517
		506	5.9138	30.6427	8.8416	0.118796	0.382707	0.217148
		507	6.05	32.6634	5.7665	0.121532	0.407945	0.141624
		508	5.978	34.6518	4.4059	0.120086	0.432779	0.108208
		509	6.9551	39.5894	4.8844	0.139714	0.494446	0.11996
		510	6.758	50.7338	5.6751	0.135754	0.633632	0.139379
		511	5.7234	47.5368	5.7858	0.114971	0.593704	0.142098
		512	5.3897	44.8941	6.5874	0.108268	0.560698	0.161785
		513	8.1043	38.9825	8.8726	0.162799	0.486866	0.217909
		514	9.1607	30.4731	12.2791	0.18402	0.380589	0.301572
		515	11.2684	28.0982	15.624	0.226359	0.350928	0.383722
		516	11.5466	27.1816	20.7696	0.231947	0.339481	0.510097
		517	12.2004	29.8056	21.0266	0.245081	0.372253	0.516408
		518	14.5329	24.1913	19.2407	0.291936	0.302134	0.472547
		519	15.2816	24.708	16.7728	0.306976	0.308587	0.411936
		520	14.7213	28.1409	12.5294	0.295721	0.351462	0.307719
		521	13.3095	29.663	12.9369	0.267361	0.370472	0.317727
		522	14.6466	28.0405	16.3962	0.29422	0.350208	0.402687
		523	14.1712	30.0184	19.3028	0.28467	0.37491	0.474072
		524	11.6367	36.3007	16.717	0.233757	0.453372	0.410566
		525	9.8343	39.4878	13.228	0.197551	0.493177	0.324877
		526	8.7629	37.9259	10.383	0.176029	0.47367	0.255004
		527	8.8394	36.5563	15.1751	0.177565	0.456565	0.372697
		528	8.0021	29.3713	14.1936	0.160746	0.366829	0.348591
		529	8.4566	34.7625	18.479	0.169876	0.434161	0.45384
		530	7.9724	34.5965	21.694	0.160149	0.432088	0.5328
		531	7.6378	38.1824	19.9393	0.153428	0.476873	0.489705
		532	7.1647	41.76	19.4076	0.143924	0.521555	0.476646
		533	7.1655	44.3056	14.922	0.14394	0.553348	0.366481
		534	9.0218	46.4505	13.1264	0.181229	0.580137	0.322381
		535	8.9955	38.6844	11.827	0.180701	0.483143	0.290468
		536	9.4602	33.9027	12.5365	0.190036	0.423423	0.307894
		537	11.6685	35.595	13.164	0.234396	0.444559	0.323305
		538	14.8554	37.1447	14.2604	0.298414	0.463913	0.350232
		539	18.4091	33.8857	15.8261	0.369801	0.42321	0.388685
		540	22.0988	30.8804	17.1757	0.443919	0.385676	0.421831
		541	20.1965	28.5388	16.3711	0.405706	0.356431	0.40207
		542	18.7098	25.2389	18.8061	0.375841	0.315218	0.461873
		543	17.2876	25.4994	19.895	0.347272	0.318471	0.488617
		544	15.9753	29.8928	20.7496	0.320911	0.373342	0.509605
		545	12.299	32.3043	18.8491	0.247062	0.40346	0.462929
		546	9.0502	35.764	22.8675	0.1818	0.446669	0.56162
		547	8.3295	36.4923	29.1893	0.167323	0.455765	0.716882
		548	7.9687	34.8703	32.6017	0.160075	0.435507	0.80069
		549	7.9583	32.2625	40.717	0.159866	0.402938	1
		550	8.0579	32.0259	36.9759	0.161867	0.399983	0.908119
		551	9.2672	32.4574	32.9984	0.186159	0.405372	0.810433
		552	9.4298	29.6462	28.8932	0.189425	0.370262	0.70961
		553	7.2921	31.0986	28.6162	0.146483	0.388401	0.702807
		554	8.5681	26.2458	30.367	0.172116	0.327793	0.745806
		555	9.8555	25.7312	32.9444	0.197977	0.321366	0.809107
		556	10.1657	27.3935	34.4235	0.204208	0.342127	0.845433
		557	10.5547	26.6043	36.9616	0.212022	0.33227	0.907768
		558	11.2043	27.5436	35.7601	0.225071	0.344002	0.87826
		559	13.4539	30.5608	29.3568	0.270261	0.381685	0.720996
		560	13.4074	30.0422	26.5962	0.269327	0.375208	0.653196
		561	10.4216	29.457	29.2742	0.209349	0.367899	0.718968
		562	10.7574	30.6486	26.3615	0.216094	0.382781	0.647432
		563	11.3365	31.3829	23.3103	0.227727	0.391952	0.572496
		564	10.983	27.6248	18.4495	0.220626	0.345016	0.453115
		565	9.1136	28.6627	14.5752	0.183073	0.357979	0.357964
		566	9.1659	28.8331	12.7971	0.184124	0.360107	0.314294
		567	11.2349	28.242	12.2256	0.225686	0.352724	0.300258
		568	13.0924	27.5631	15.4798	0.262999	0.344245	0.38018
		569	13.8254	27.7915	20.7202	0.277724	0.347098	0.508883
		570	14.6568	32.2077	20.7734	0.294425	0.402253	0.51019
		571	13.7392	37.6656	19.7586	0.275992	0.470419	0.485267
		572	12.7697	41.625	22.9953	0.256517	0.519869	0.564759
		573	12.4055	47.1053	24.8872	0.249201	0.588315	0.611224
		574	9.3074	59.6495	21.9665	0.186967	0.744984	0.539492
		575	8.6303	61.5384	27.6738	0.173365	0.768575	0.679662
		576	9.1252	65.4748	33.5171	0.183307	0.817738	0.823172
		577	10.9951	57.6247	31.4244	0.220869	0.719695	0.771776
		578	13.5843	54.5029	33.7767	0.272881	0.680706	0.829548
		579	15.7734	40.3344	40.6216	0.316855	0.503751	0.997657
		580	15.3282	34.8056	39.1785	0.307912	0.434699	0.962215
		581	16.7817	33.8933	33.3265	0.33711	0.423305	0.818491
		582	17.8898	27.3097	28.9618	0.359369	0.34108	0.711295
		583	15.6694	22.7185	29.6049	0.314766	0.283739	0.727089
		584	14.0741	20.2188	33.2233	0.28272	0.25252	0.815956
		585	13.8846	21.7572	35.4103	0.278913	0.271733	0.869669
		586	14.6508	21.8489	36.5415	0.294304	0.272879	0.897451
		587	17.5311	23.3456	32.2481	0.352164	0.291571	0.792006
		588	20.9243	28.8984	26.4667	0.420326	0.360922	0.650016
		589	21.1429	27.9835	23.7094	0.424717	0.349496	0.582297
		590	22.1322	28.4671	20.6115	0.44459	0.355536	0.506214
		591	25.4275	35.7342	23.0547	0.510786	0.446297	0.566218
		592	28.4374	34.1232	21.6909	0.571249	0.426177	0.532723
		593	27.8156	39.1812	20.0275	0.558758	0.489348	0.491871
		594	21.8924	45.0118	18.9934	0.439773	0.562168	0.466473
		595	18.6809	38.5175	23.5369	0.375261	0.481059	0.578061
		596	17.3086	38.358	22.0958	0.347694	0.479067	0.542668
		597	15.7955	39.4837	21.2602	0.317299	0.493126	0.522146
		598	13.1795	44.5655	19.8617	0.264749	0.556594	0.487799
		599	11.1571	40.0789	18.5283	0.224123	0.50056	0.455051
		600	8.9917	35.0818	19.47	0.180625	0.438149	0.478179
		601	7.4314	31.2485	19.1179	0.149282	0.390274	0.469531
		602	8.5104	32.0566	19.5426	0.170956	0.400366	0.479962
		603	10.1615	35.3229	16.9644	0.204124	0.44116	0.416642
		604	12.4369	38.2232	17.1071	0.249832	0.477383	0.420146
		605	13.0387	36.4555	19.0652	0.261921	0.455306	0.468237
		606	15.3735	38.7115	20.6885	0.308822	0.483482	0.508105
		607	15.8222	39.1104	19.6924	0.317835	0.488464	0.483641
		608	15.0145	43.8976	18.8743	0.30161	0.548253	0.463548
		609	13.6326	36.5926	20.8794	0.273851	0.457018	0.512793
		610	15.1182	34.0388	22.5217	0.303694	0.425123	0.553128
		611	17.7388	32.027	25.7746	0.356336	0.399997	0.633018
		612	18.2362	28.7004	26.6797	0.366328	0.358449	0.655247
		613	14.3853	31.0104	31.3674	0.288971	0.3873	0.770376
		614	9.0165	27.7093	30.2113	0.181123	0.346071	0.741982
		615	10.0151	26.9592	28.8217	0.201183	0.336703	0.707854
		616	13.311	23.1031	25.9462	0.267391	0.288543	0.637233
		617	12.4953	25.1393	25.9166	0.251005	0.313974	0.636506
		618	10.9605	29.0048	28.1506	0.220174	0.362251	0.691372
		619	12.0395	36.5333	25.0121	0.241849	0.456277	0.614291
		620	11.0037	39.215	21.1487	0.221042	0.48977	0.519407
		621	13.2834	40.5142	18.9097	0.266836	0.505996	0.464418
		622	13.7605	38.3556	22.0252	0.27642	0.479037	0.540934
		623	14.2384	40.8233	21.3479	0.28602	0.509857	0.524299
		624	16.6257	46.2004	19.3742	0.333976	0.577013	0.475826
		625	18.297	43.0161	17.2883	0.367549	0.537243	0.424597
		626	16.7738	43.8143	19.1381	0.336951	0.547212	0.470027
		627	15.2013	44.2024	19.9658	0.305363	0.552059	0.490355
		628	17.7541	42.9125	16.2612	0.356643	0.535949	0.399371
		629	20.5826	47.8928	15.9556	0.413462	0.59815	0.391866
		630	19.3778	51.199	12.1048	0.38926	0.639442	0.297291
		631	18.757	52.2484	13.5121	0.37679	0.652549	0.331854
		632	20.6946	49.588	17.4971	0.415712	0.619322	0.429725
		633	22.2976	42.7029	16.0039	0.447913	0.533332	0.393052
		634	25.1295	44.5941	11.7091	0.5048	0.556951	0.287573
		635	26.3458	40.6929	9.1135	0.529233	0.508228	0.223825
		636	29.2575	38.9208	11.0819	0.587723	0.486096	0.272169
		637	29.4678	35.154	15.2864	0.591948	0.439051	0.37543
		638	26.0338	31.0973	15.5204	0.522966	0.388385	0.381177
		639	22.5788	28.8712	17.8225	0.453562	0.360583	0.437716
		640	20.3304	30.8787	14.2761	0.408396	0.385655	0.350618
		641	16.526	27.865	13.9883	0.331973	0.348016	0.343549
		642	15.1889	27.3739	14.8251	0.305114	0.341882	0.364101
		643	15.7656	22.2302	14.6621	0.316699	0.277641	0.360098
		644	19.1847	23.1927	13.6932	0.385381	0.289662	0.336302
		645	25.5705	31.7169	14.5962	0.513659	0.396124	0.358479
		646	31.3369	31.6863	15.0903	0.629494	0.395741	0.370614
		647	33.6399	41.3537	15.2345	0.675756	0.516481	0.374156
		648	33.0488	43.6036	16.5909	0.663882	0.544581	0.407469
		649	34.0171	37.8047	12.6198	0.683334	0.472156	0.309939
		650	34.6566	32.7831	11.3361	0.69618	0.40944	0.278412
		651	37.2422	32.4534	7.7153	0.748119	0.405322	0.189486
		652	34.3897	33.3257	7.1439	0.690818	0.416216	0.175453
		653	28.4018	33.1291	7.3142	0.570534	0.413761	0.179635
		654	23.8406	30.5863	7.863	0.478909	0.382003	0.193113
		655	27.713	32.0971	5.7024	0.556697	0.400872	0.14005
		656	26.7359	30.0819	5.3318	0.537069	0.375703	0.130948
		657	22.6566	31.977	7.0766	0.455125	0.399372	0.1738
		658	20.0107	35.5732	9.1412	0.401974	0.444286	0.224506
		659	19.4015	37.5538	13.0613	0.389736	0.469023	0.320782
		660	21.5596	40.9076	14.7849	0.433088	0.510909	0.363114
		661	22.9303	39.1875	12.1597	0.460623	0.489427	0.298639
		662	21.7122	39.543	8.7644	0.436153	0.493866	0.215252
		663	22.4188	40.4674	9.7612	0.450348	0.505412	0.239733
		664	22.0144	38.8835	12.4008	0.442224	0.48563	0.304561
		665	21.8197	39.996	11.1512	0.438313	0.499524	0.273871
		666	24.7499	39.7301	8.8197	0.497175	0.496203	0.21661
		667	29.6665	42.9272	12.598	0.595939	0.536133	0.309404
		668	29.9811	45.2035	15.8825	0.602259	0.564562	0.39007
		669	32.4999	42.5479	17.3239	0.652856	0.531396	0.425471
		670	31.5621	45.813	16.7528	0.634018	0.572175	0.411445
		671	28.5268	41.4163	12.8527	0.573045	0.517263	0.315659
		672	25.2366	37.8295	14.3557	0.506951	0.472466	0.352573
		673	26.4212	36.0412	14.342	0.530748	0.450131	0.352236
		674	29.5004	32.9366	10.7127	0.592602	0.411357	0.263101
		675	29.6121	35.7506	11.8469	0.594846	0.446502	0.290957
		676	27.5304	41.6963	12.6061	0.553029	0.52076	0.309603
		677	26.5307	45.5718	10.993	0.532947	0.569162	0.269986
		678	30.2064	42.6143	10.5151	0.606785	0.532225	0.258248
		679	31.7429	43.4831	10.3193	0.63765	0.543076	0.25344
		680	31.1112	40.8486	13.2436	0.62496	0.510173	0.32526
		681	29.6682	40.7806	10.9403	0.595973	0.509323	0.268691
		682	26.5058	37.7648	9.5278	0.532447	0.471658	0.234001
		683	23.6022	36.1437	10.9223	0.47412	0.451411	0.268249
		684	24.0489	36.8001	13.0786	0.483093	0.459609	0.321207
		685	25.2592	33.7833	12.502	0.507405	0.421932	0.307046
		686	25.5443	31.3924	11.261	0.513132	0.392071	0.276568
		687	26.6293	27.9757	8.4672	0.534928	0.349398	0.207952
		688	27.7054	25.2781	6.2436	0.556545	0.315707	0.153341
		689	28.4948	26.7269	7.0023	0.572402	0.333802	0.171975
		690	29.9752	29.8317	6.9524	0.60214	0.372579	0.170749
		691	32.7388	34.2067	8.8455	0.657655	0.42722	0.217243
		692	36.8569	38.7691	9.4814	0.740379	0.484201	0.232861
		693	36.7728	43.8306	7.7684	0.73869	0.547416	0.19079
		694	36.0478	7.615	6.8736	0.724126	0.0951064	0.168814
[truncated: 4 more columns]

## Sheet: Figure 3
																			Figure 3								Figure 3									Figure 3
											Figure 3																									I. Feret angle of mKO and lKO in Lp/wt and lp/lp mutant
	Figure 3																		D. Feret Angle of mKO and lKO at E15.5 and E18.5								J. Apical surface area of mKO and lKO in Lp/wt and lp/lp mutant										Lp/wt		lp/lp
	B. Width of KO domain										C. Apical surface area of mKO and lKO at E15.5 and E18.5										E15.5		E18.5						Lp/wt		lp/lp						mKO	lKO	mKO	lKO
													E15.5		E18.5						mKO	lKO	mKO	lKO					mKO	lKO	mKO	lKO					174.428	21.038	97.125	143.427
	10P	20P	30P	40P	50P	60P	70P	80P	90P				mKO	lKO	mKO	lKO					Sample 1								8.068	21.222	6.512	6.663					164.624	18.925	97.125	125.538
	E15.5								71.697				Sample 1								165.964	5.711	5.194	75.256					7.575	20.159	6.03	10.085					11.821	6.52	97.125	124.875
Sample 1	70.016	64.074	84.727	96.951	77.383	75.693	86.18	94.886	69.228				9.645	13.121	5.708	16.201					17.819	176.987	177.797	97.883					7.36	19.087	5.032	7.553					18.8	18.435	99.462	176.009
Sample 2	72.116	62.789	81.734	98.544	79.139	70.852	94.886	98.743	70.279				12.242	20.02	7.993	17.231					11.821	4.764	168.69	126.674					7.575	21.039	5.568	10.096					5.042	19.537	45	4.764
Sample 3	74.578	60.852	74.899	99.748	76.577	65.366	98.743	70.852	72.093				8.808	9.849	7.789	18.743					171.87	24.102	16.991	118.706					5.836	26.618	4.377	9.302					167.8	38.367	116.565	11.041
	E18.5												8.926	13.754	5.45	18.336					27.216	168.887	174.92	111.801					8.218	19.773	5.096	9.452					141.843	172.304	92.291	18.853
Sample 1	28.588	46.558	53.344	70.854	76.029	73.128	64.674	79.567	110.421				12.671	9.205	6.459	17.971					127.747	12.095	155.225	86.121					7.499	16.866	6.373	7.757					23.806	13.57	116.565	11.592
Sample 2	26.52	52.038	52.101	73.778	74.166	75.823	62.399	82.701	113.455				9.677	10.89	5.493	15.728					164.624	11.944	158.199	103.799					7.349	19.119	4.259	6.888					150.832	25.017	116.565	7.125
Sample 3	31.505	49.926	53.591	74.268	73.353	76.109	62.399	84.945	113.941				11.394	14.924	6.652	18.679					152.784	153.435	163.465	108.759					8.39	21.64	5.257	7.424					23.962	173.367	135	157.932
Sample 4	26.206	41.026	56.771	75.235			61.734		109.58				12.188	15.804	6.158	18.915					13.627	169.919	174.685	99.13					7.285	25.524	7.242	6.663					6.203	175.101	96.34	169.38
Sample 5	26.737	37.947	57.397	76.258									11.491	11.501	6.502	17.627					7.125	6.459	12.529	78.887					5.955	22.134	4.71	8.69					15.255	9.728	104.036	169.824
Sample 6	29.846	39.061	54.963	77.025									8.047	8.744	6.309	16.93					145.84	19.502	171.027	80.838					6.212	26.522	6.845	8.755					6.072	13.241	92.203	161.996
Sample 7	29.322	39.464											12.875	15.653	5.987	16.93					160.017	13.092	4.865	148.523					5.761	18.593	5.622	7.746					166.264	13.325	116.565	158.429
													7.789	7.918	7.875	15.707					177.138	96.34	146.592	84.094					7.285	17.724	7.725	7.66					10.081	13.671	135	165.426
Figure 3													10.761	12.403	5.804	14.237					132.614	161.075	154.026	149.676					6.212	19.13	6.641	7.693					177.274	2.862	116.565	153.947
													7.864	11.083	7.939	19.076					13.627	169.461	37.185	90.955					7.982	18.743	5.236	10.375					175.135	11.592	108.435	147.875
F. Apical surface area ofHensen and Claudius cells at E16.5 and E18.5													10.353	12.413	6.137	17.499					143.13	4.764	16.821	129.523					7.553	20.492	6.191	9.398					148.861	14.931	94.086	155.462
													11.555	14.956	6.856	15.761					167.8	164.407	175.236	79.509					7.8	21.887	4.689	10.107					14.036	175.711	108.435	159.829
	E15.5		E18.5										10.064	15.9	6.588	18.679					149.265	166.908	171.347	158.025					4.71	21.222	6.974	8.69					167.661	174.644	101.31	158.682
	Hensen	Claudius	Hensen	Claudius									10.514	11.222	4.871	18.936					13.671	151.232	9.926	158.385					6.437	19.644	5.15	10.718					22.782	172.875	98.13	161.565
	Sample 1												8.723	16.662	6.834	16.201					163.443	173.367	172.504	74.055					5.472	17.778	7.446	8.047					11.004	170.311	116.565	148.496
	56.112	25.202	57.217	29.343									11.072	10.246	5.869	14.817					22.62	3.366	172.057	75.141					5.686	18.357	8.594	8.293					165.651	166.293	92.862	14.036
	42.336	17.992	61.047	31.157									7.306	12.006	6.169	19.248					53.973	141.34	13.092	108.435					5.386	20.953	7.532	9.602					171.87	12.2	104.036	164.219
	54.792	20.546	76.54	25.513									6.995	12.95	5.955	13.776					7.496	165.964	18.435	78.906					6.266	16.308	6.362	6.469					11.821	8.881	116.565	162.897
	57.056	21.554	63.686	36.725									10.761	17.477	5.794	12.124					50.356	157.286	4.514	99.462					5.826	18.1	4.581	8.411					166.608	9.039	93.366	174.053
	46.434	22.38	70.735	22.831									11.383	10.568	6.126	15.385					Sample 2								5.053	16.619	7.821	9.763					9.866	173.66	116.565	177.709
	58.687	24.022	61.015	32.444									7.027	13.036	5.171	19.999					175.815	161.565	14.036	97.722					5.751	16.029	4.517	8.358					168.44	169.824	135	2.663
	42.84	27.08	62.689	23.775									Sample 2								12.339	146.689	172.725	98.973					7.66	14.033	6.577	9.238					14.381	160.017	108.435	172.057
	57.185	23.056	86.056	28.045									6.716	6.824	6.802	14.001					14.036	142.253	10.539	70.907					7.993	15.117	5.225	8.712					10.713	11.592	116.565	167.005
	55.05	23.078	64.319	30.824									9.527	7.092	5.386	12.66					29.427	146.768	9.293	86.987					7.081	17.488	5.772	7.886					140.477	8.13	99.462	112.62
	56.187	20.159	80.584	25.696									9.935	8.959	4.667	14.344					18.925	138.013	170.538	111.251							6.191	8.208					173.541	19.855	171.87	178.603
	54.073	17.059	58.805	29.558									11.888	0.097	7.188	17.531					19.983	173.367	10.081	166.218					9.806	22.177	6.727	8.444					165.069	173.089	135	160.71
	44.342	24.065	78.632	34.525									9.409	6.351	7.178	16.662					3.366	6.009	10.84	97.125					6.984	20.095	4.689	11.662					166.264	3.576	135	173.928
	64.512	27.047	95.551	34.161									8.068	8.293	6.169	20.202					5.194	168.69	5.315	85.236					8.615	19.441	5.075	8.637					148.861	18.97	101.31	166.264
	54.095	21.619	93.824	31.071									9.474	5.922	7.886	15.954					126.027	148.241	177.455	73.202					8.379	17.552	4.71	10.289					161.996	13.627	104.036	166.608
	65.671	21.275	131.696	34.912									9.066	5.45	8.594	19.881					169.695	158.429	4.667	161.565					8.583	17.724	6.469	8.916					160.71	2.862	101.31	166.608
	64.276	17.134	118.232	28.861									8.1	9.291	7.617	20.374					74.745	122.661	6.789	141.47					6.523	14.216	6.984	10.815					174.508	176.73	135	171.674
	54.717	21.35	137.941	30.695									7.306	8.508	7.167	12.177					31.264	157.166	14.381	94.014					7.864	18.26	5.043	9.742					26.095	175.236	159.444	12.095
	60.468	20.31	131.224	35.373									10.954	8.476	5.214	17.767					9.462	177.614	8.973	112.543					10.332	18.142	5.676	9.956					5.315	20.925		168.996
	55.865	23.786	122.92	35.824									9.506	8.83	5.611	19.076					171.027	151.477	173.66	116.98					7.392	20.353	6.427	8.39					153.97	28.072	61.144	149.036
	61.369	23.346	94.092	26.318									10.943	7.457	5.912	15.428					77.005	172.057	169.992	115.253					8.229	19.237	5.032	9.023					172.569	18.435	132.879	158.962
	Sample 2												14.473	5.268	5.965	16.276					22.834	8.471	168.408	145.784					7.36	21.34	7.811	8.991					173.517	11.004	95.013	150.573
	58.773	21.651	107.599	30.352									12.424	6.716	5.482	17.821					168.959	144.162	163.009	95.618					7.049	15.256	5.826	9.806					24.944	17.447	82.333	151.858
	36.306	20.728	87.215	28.399									8.347	7.854	4.828	18.657					51.766	145.981	4.485	145.008					6.984	22.058	6.427	9.592					8.13	146.821	79.077	172.185
	66.068	20.31	75.499	25.824									11.051	9.774	5.375	12.306					48.576	11.768	163.301	86.934					9.098	20.782	6.287	8.701					5.194	147.381	58.201	155.136
	61.594	24.773	111.634	28.592									8.873	7.65	6.952	17.016					16.39	145.954	166.264	149.036					6.545	18.572	5.182	11.147					10.176	33.111	67.38	13.671
	56.831	22.413	89.157	21.769									8.744	10.761	7.66	16.694					47.291	170.754	162.897	97.989					6.405	18.979	4.292	10.16					5.856	4.899	71.241	170.134
	55.361	22.895	74.844	33.753									9.27	7.135	6.534	16.469					57.171	156.448	175.333	95.711						21.726	5.064	10.289					2.793	13.241	76.464	177.207
	67.935	20.213	75.842	23.561									7.982	6.899	6.416	20.814					57.653	155.433	168.465	109.767					5.933	21.801	4.849	8.379					172.694	21.501	75.343	172.235
	58.236	24.226	76.368	36.961									8.562	7.521	6.04	14.688					Sample 3								5.214	14.184	5.182	7.457					168.69	20.925	98.13
	59.835	25.717	75.456	33.646									9.892	7.392	8.755	14.162					81.87	148.496	163.301	105.819					5.397	19.194	5.751	9.634					166.293	24.305	97.253	8.13
	72.838	24.258	87.719	26.168									11.083	9.28	6.92	18.733					14.036	135	157.166	95.356					4.635	18.132	5.139	11.169					172.875	177.274	80.181	170.961
	67.227	21.747	75.359	29.88									10.493	7.414	6.137	16.415					56.889	160.346	13.392	84.289					5.289	17.627	6.909	9.753					153.435	22.306	69.044	3.9
	57.485	24.966	78.417	32.487									9.57	4.989	6.555	16.308					57.653	11.094	170.727	95.194					7.553	18.926	7.221	8.701					158.962	9.211	59.589	170.311
	36.478	24.312	86.657	27.884									7.993	6.727	6.051	21.039					5.356	9.039	160.71	97.125					5.815	14.141	6.212	9.785					22.834	12.095	80.707	177.839
	56.316	21.458	77.194	32.24									8.175	7.575	5.922	18.625					28.496	121.373	6.953	93.879					7.231	25.352	6.695	7.789					157.62	6.52	84.987	176.424
	51.52	22.552	88.245	36.07									5.461	5.922	5.761	23.099					77.005	22.068	160.253	121.908					4.356	23.067	4.495	8.497					174.56	9.462	81.741	177.663
	37.551	31.189	107.063	45.909									Sample 3								10.408	143.366	6.483	95.599					4.324	17.681	5.676	8.733					10.713	23.385	86.186	173.517
	59.727	20.288	67.302	55.06									8.304	7.414	9.066						28.496	43.264	151.858	105.68					4.903	22.327	6.856	11.287					100.713	4.086	106.887	176.348
	60.639	25.148	81.389	29.697									6.759	5.643	5.558	12.993					177.397	127.747	173.928	138.094					4.646	19.505	7.027	9.613					156.448	175.236	124.418	8.746
	69.802	20.095	74.018	28.968									8.905	5.611	6.523	12.939					62.301	146.634	3.814	65.376					5.783	19.505	5.547	8.39					32.106	10.784	91.061	175.601
	Sample 3												12.606	7.145	6.491	14.055					5.042	132.357	11.497	65.695					5.45		6.856	8.959					12.095	174.428	93.633	175.815
	68.171	19.859	81.174	25.181									8.69	6.512	8.047	11.759					10.176	124.992	174.806	76.608					5.418	17.327	7.843	8.68					38.991	177.064	107.103	4.514
	58.537	20.835	63.654	37.369									6.684	7.735	7.403	15.922					176.424	105.945	13.392	73.926					5.676	19.001	7.832	11.308					151.504	155.854	107.354	2.603
	54.309	20.106	156.169	33.131									6.952	6.051	7.403	12.027					168.69	162.719	26.003	75.964					4.131	14.935	5.053	10.482					170.538	167.661	86.496	171.87
	119.627	21.468	97.225	30.352									12.145	8.851	5.783	19.398					7.352	14.036	169.287	77.242					7.596	24.086	4.914	10.622					168.69	171.634	86.424	143.427
	98.587	18.507	70.982	23.185									11.458	8.304	6.663	18.432					19.855	168.93	114.444	71.241					5.976	20.449	5.193	7.542					169.563		85.236	30.53
	101.506	18.164	77.055	34.547									9.409	8.358	5.976	16.083					18.925	162.553	175.236	67.166					5.407	18.057		7.553					39.611	165.964	98.915	144.293
	71.336	18.915	69.416	29.494									9.431	12.628	7.403	17.971					12.339	120.651	171.254	107.176					5.965	16.383	7.896	9.57					165.379	177.064	93.24	167.8
	95.143	25.148	71.057	33.388									6.588	9.323	9.903	16.683					11.31	167.735	6.34	83.387					5.407	18.582	6.92	7.982					175.711	158.459	79.38	170.538
	57.131	22.37	76.11	33.292									7.403	6.781	9.356	12.821					Sample 4								5.783	20.267	8.905	8.572					177.51	163.301	72.216	166.675
	82.977	34.375	59.137	36.5									8.937	7.285	7.349	18.035					169.695	11.56	168.69	77.775					3.83	19.226	7.918	6.663					178.807	175.365	92.121	173.157
	52.829	25.202	79.511	42.937									11.716	6.609	9.581	15.181					167.005	6.203	175.914	97.595					5.504	21.329	6.942	8.39					7.907	170.754	63.435	163.887
	73.922	17.509	87.622	44.31									9.645	5.579	8.862	14.205					18.97	147.653	157.479	18.435					6.598	19.644	7.457	7.478					160.56	144.462	77.152	176.424
	76.572	20.803	63.461	44.611									6.266	5.311	9.42	13.561					25.974	140.964	165.324	79.019					7.113	22.992	5.708	6.641					6.009	149.3	85.156	7.595
	72.634	16.394	87.719	44.729									8.808	6.523	7.617	15.074					23.629	167.735	178.854	35.446					5.332	18.861	6.223	8.744					150.803	158.199	82.278	3.652
	79.007	12.864	64.512	48.097									8.09	4.56	8.229	16.04					11.004	174.56	169.824	122.229					5.45	21.179	8.411	7.285					168.69	3.9	168.69	164.055
	89.446	21.254	80.252	34.997									8.583	9.334	8.315	13.014					61.26	17.745	5.44	80.248					5.482	17.971	7.735	9.688					173.047	170.272	176.82	142.001
	162.553		69.705	41.767									7.124	5.364	9.195	10.428					28.926	173.211	159.444	71.222					5.493	17.949	6.298	7.66					170.181	173.928	75.256	19.29
	106.806		72.441	47.507									6.523	7.392	10.461	11.029					50.826	129.987	4.514	73.811					6.137	20.825	9.86	8.315					173.047	154.134	73.379	21.038
	111.301		61.262	44.471									9.506	9.216	9.634	16.587					19.44	160.56	175.101	107.819					5.311	16.254	4.817	9.742					168.111	162.897	78.158	16.46
	121.365		88.148	39.997									6.974	9.409	9.152	14.527					73.443	173.928	164.476	108.435					6.115	19.956	8.787	8.948					165.964	14.036	60.046	158.682
	99.564		80.209	43.87									7.693	6.641	8.09	14.302					12.804	145.886	3.652	84.726					5.869	18.904	5.997	11.104					176.496	25.201	96.654	173.797
	99.134		118.146	25.417									7.596	9.227	13.293	14.731					65.136	166.608	170.754	5.013					4.925	19.419	6.577	10.729					6.009	148.299	94.844	3.814
	Sample 4												7.038	11.802	9.248	18.486					162.719	104.744	172.057	108.138					4.957	18.936	6.545	8.508					169.461	155.323	102.653	12.265
	61.305	25.942	59.352	30.18									6.716	8.819	7.542	15.879					21.541	12.381	172.405	101.31					8.283	17.306	5.912	9.871					168.232	158.875	120.411	7.765
	59.212	29.837	92.139	54.706									2.038	8.808	7.972	15.846					71.147	160.346	146.768	114.842					5.547	11.973	8.208	10.428					17.592	161.565	56.31	174.56
	34.021	30.931	74.222	43.999									8.937	8.905	7.424	13.272					Sample 5								4.281		6.802	8.905					176.186	10.305	172.405	11.56
	47.979	38.581	73.181	42.508									6.276	9.023	8.562	19.891					7.125	162.474	171.87						6.244	14.892	5.686	11.137					20.376	2.862	100.886	3.576
	60.629	42.154	85.766	19.28									6.126	5.933	10.525	21.533					159.444	159.717	6.009						5.965	12.585	7.328	7.253					15.945	169.216	56.31	8.531
	29.515	25.889	76.303	28.871									7.682	5.182	9.141	21.136					160.427	145.437	14.036						4.538	13.475	7.789	8.883					15.524	11.976	61.477	164.219
	43.945	17.939	81.207	40.244									7.843	7.006	9.184	16.265					167.471	173.517	172.235						6.598	11.255	6.309	8.39					173.991	175.365	40.486	160.346
	71.068	13.518	86.496	29.558									Sample 4								169.875	110.072	168.69						7.339	15.16	6.405	9.205					113.429	149.036	75.203	30.735
	72.892	13.711	77.913	28.228									5.815	8.444							2.936	175.815	166.293						6.062	15.031	6.384	10.418					5.711	132.709	67.479	155.659
	44.31	14.527	60.532	27.38									6.233	8.358	7.596	7.392					177.614	24.775	177.563						5.343	11.834	5.182	8.422					169.824	171.634	163.072	156.615
	27.487	19.698	78.481	31.414									6.287	7.36	5.783	21.222					160.017	148.134	27.121						5.6	14.87	5.161	12.113					152.784	164.291	149.657	172.235
	28.785	12.134	77.827	31.757									9.774	5.933	8.068	20.159					28.496	12.2	149.534						5.59	11.415	5.364	9.634					173.83	170.538	55.981	174.92
	48.473	10.267	68.182	30.427									8.497	6.169	7.575	19.087					167.593	167.989	139.97						5.15	14.334	5.847	7.263					146.31	141.843	166.464	175.684
	51.541	17.724	87.59	24.515									9.516	7.017	7.36	21.039					171.469	112.306	155.136						5.879	13.497	5.751	8.465					17.969	151.699	176.698	167.471
	36.51	27.487	81.764	34.279									9.656	6.083	7.575	26.618					173.541	13.392	177.207						3.916	10.815	6.909	7.703					156.194	171.119	150.255	176.186
	30.878	27.734	78.589	26.479									12.07	6.652	5.836	19.773					9.162	14.676	12.804						6.019	13.969	5.107	8.014					167.8	156.038	13.449	161.565
	24.065	34.032	80.402	35.62									6.212	8.701	8.218	16.866					178.668	7.431	163.926						5.096	14.634	7.542	8.841					20.726	171.87	41.73	171.87
	25.824	29.258	87.343	24.118									11.576	6.276	7.499	19.119					38.29	159.075							5.032	16.04	4.088	9.087					157.166	16.699	9.246	154.44
	41.209	20.846	96.495	28.077									8.787	7.51	7.349	21.64					122.661	176.906	11.821						5.836	14.999	5.869	9.398					19.983	172.405	155.056	14.036
	54.352		64.437	29.74									9.667	6.802	8.39	25.524					158.875	172.875	18.8						4.721	11.662	5.15	6.845					10.784	161.565	126.119	148.134
	Sample 5												8.841	5.6	7.285	22.134					159.624	163.179	5.042						5.053	12.252	7.306	8.658					168.69	163.142	177.455	167.905
	95.723	19.312	97.193	22.058									7.532	9.023	5.955	26.522					3.945	10.62	5.042						4.699	12.403	5.547	9.763					8.366	174.644	109.44	163.686
	98.759	20.696	131.643	28.303									7.049	10.654	6.212	18.593					170.789	163.009	176.424						4.892	14.055	5.568	7.607					171.634	174.144	169.919	147.339
	80.091	22.928	99.295	27.53									6.534	6.673	5.761	17.724					155.323	166.373	15.255						5.665	15.9	8.175	11.823					165.579	153.97	169.216	164.982
	76.389	24.644	71.347	28.088									6.995	9.077	7.285	19.13					160.145	167.005	6.072						5.472	13.615	7.746	8.916					148.736	151.504	12.011	6.789
	64.008	21.629	124.884	27.852									5.354	5.214	6.212	18.743					22.751	26.565	166.264						5.397	15.782	6.18	9.806					10.713	169.563	109.44	150.803
	62.335	17.402	96.495	17.778									7.66	9.913	7.982	20.492					30.964	22.714	166.551						5.386	12.692	6.062	7.907					138.918	159.146	39.094	162.031
	66.09	20.75	132.437	29.107									6.791	7.263	7.553	21.887					150.461	152.784	143.842						5.236	13.154	7.693	9.484					88.29	161.565	159.59	163.686
	63.912	14.559	88.266	31.95									7.124	7.575	7.8	21.222					165.619	157.694	12.095						5.493	17.048	5.418	10.514					168.959	19.29	102.171	147.529
	67.763	16.673	79.79	24.558									8.905	9.774	4.71	19.644					55.784	153.435	151.504						5.836		10.149	7.457					8.807	160.145	105.255	167.905
	87.365	17.112	152.897	27.294									12.091	10.45	6.437	17.778					131.76	13.134	172.875						5.043		7.178	8.079					9.926	141.582	36.384	2.936
	51.595	18.507	142.994	25.663									8.454	7.725		18.357					155.225	158.199	170.538								7.017	6.491					177.207	168.959	147.875	151.074
	57.185	25.91	75.907	31.95									8.025	8.272		20.953					174.958	176.269	168.69								7.489	6.802					4.289	152.103	142.595	172.235
	60.693	30.041	98.909	29.472									11.169	8.723		16.308					166.759	8.13	156.448								6.491	11.061					162.699	156.615	158.429	169.695
	49.181	16.662	123.253	32.423									11.93	5.89		18.1					161.147	165.579	100.713								6.577	8.175					160.017	10.437	51.843	143.393
	51.52		137.469	30.491									9.881	6.437		16.619					176.987	7.125	10.713								6.309	7.124					129.611	162.553	30.964	149.265
	32.755												7.36	6.523		16.029					176.1	158.429	136.273								7.285	5.418					11.592	108.435	162.474	149.931
	26.543												7.596	6.373		14.033					4.635	158.749	167.8								8.132	8.894					169.216	156.038	154.592	145.305
													8.068	6.834		15.117					162.031	172.405	141.843								8.647						8.746	161.565	29.168	140.599
													8.175	7.65		17.488					162.897	97.943	23.806														8.881	158.875	17.526	141.766
													8.422	5.74							178.452	176.906	174.56														16.858	156.801	16.113	144.162
													Sample 5								11.31	142.853	20.726														7.306	147.265	22.068	141.147
Figure 3													7.854	11.169	5.472	22.177					107.241	158.429	8.13														143.746	147.653	14.036	152.85
													7.167	7.467	5.686	20.095					153.435	168.408	164.624														154.885	172.875	18.435	167.196
H. 4 cell vertices of mKO and lKO in Lp/wt and lp/lp mutant													8.948	7.521	5.386	19.441					137.603	171.634	11.004														162.474	171.87	14.621	5.315
	Lp/wt			lp/lp									8.24	6.62	6.266	17.552					16.557	164.055	168.69														111.371	153.435	48.366	166.608
	sensory	mKO	lKO	sensory	mKO	lKO							6.62	7.424	5.826	17.724					124.114	169.695	165.651														160.084	153.435	8.531	151.074
sample 1	52/273	74/196	35/317	43/360	85/305	84/402							7.682	5.987	5.053	14.216					158.459	165.964	150.803														156.801	156.194	155.898	143.616
Sample 2	51/299	88/206	30/306	44/350	73/304	91/410							7.06	8.519	5.751	18.26					150.461	149.036	160.56														16.699	165.964	23.051	145.923
Sample 3	52/293	88/220	48/300	44/369	91/312	86/403							7.145	9.785	7.66	18.142					141.34	157.38	6.009														14.931	173.66	16.314	150.945
													5.59	9.817	7.993	20.353					93.576	127.569	168.69														122.347	161.565	157.964	164.055
													9.023	9.398	7.081	19.237					122.196	148.496	173.047														16.991	154.026	12.011	7.306
													6.77	8.433		21.34					18.435	171.085	173.047														8.13	170.789	111.038	165.324
													7.06	11.984		15.256					59.349	99.211	165.964														22.751	149.859	107.281	173.991
													5.879	8.926		22.058					46.123	147.724	165.069														20.726	15.376	34.902	111.801
													6.62	6.394		20.782					34.16	120.379	151.699														8.13	164.876	33.69	29.745
														9.313		18.572					125.754	162.031	9.462															9.162	167.471	121.866
													5.922	7.768		18.979					130.03	167.196	166.264															173.089	16.46	104.744
													7.789	7.145		21.726					177.207	160.974	164.249															146.821	63.435	158.749
													10.922	10.042		21.801					4.764	111.801	161.996															153.435	171.529	142.651
													8.562	8.776		14.184					22.751	128.089	160.71															22.479	4.185	165.964
													8.454	9.613		19.194					83.66	153.435	157.694															4.764		155.433
													8.776	8.755		18.132					165.964	177.51	174.508															11.004		158.682
													6.019	8.583		17.627					114.146	174.174	5.194															168.366		2.726
													9.173	7.124		18.926					7.125	8.653	174.806															175.711		2.49
													6.534	9.356		14.141					177.207	167.093	153.97															4.764		163.009
													7.36	8.68		25.352					171.027	168.69	113.429															8.366		123.996
													7.231	7.735		23.067					158.199	175.601	5.315															161.565		144.605
													6.791	7.735		17.681					53.973	166.759	172.569															176.009		29.358
													7.06	7.145		22.327					174.958	6.71	173.517															173.66		13.325
													6.266	6.824		19.505					155.433	8.13	172.504															5.08		153.435
													7.135	5.847		19.505					9.728	173.797	173.83															159.075		161.565
													6.802	7.843							164.291	2.386	32.829															168.408		162.719
																					7.352	161.996	15.524															164.055		162.408
																																						155.556		149.534
																																						176.348		165.53
																																								94.185

## Sheet: Figure 4
	Figure 4							Figure 4						Figure 4							Figure 4						Figure 4					Figure 4
	B. Percentage of tdt positive cells							D. Feret Angle for cre positive and negative cells						E. Apical surface area for cre positive and negative cells							I. Apical surface area for cre positive and negative cells						H. Cilia position for IHC					J. Cilia position for OHC
								mKO		lKO				mKO		lKO					Circularity		Area				Cre negative		Cre positive			Cre negative		Cre positive
	KO	sensory	Hensen					Cre negative	Cre positive	Cre negative	Cre positive			Cre negative	Cre positive	Cre negative	Cre positive				Cre negative	Cre positive	Cre negative	Cre positive			X	Y	X	Y		X	Y	X	Y
Sample 1	7	0	0							Sample 1				Sample 1							Sample 1						Sample 1					Sample 1
Sample 2	10	0	0					4.236	168.232	105.461	174.685			4.452	9.216	11.383	9.055				0.86	0.839	31.232	30.556			0.547094	0.963371	0.454563	0.703059		0.535339	0.772069	0.646611	0.826458
Sample 3	18	0	0					173.884	175.601	169.796	168.44			4.088	6.802	14.924	10.289				0.821	0.843	29.333	27.251			0.432628	0.986393	0.453266	0.754404		0.614144	0.747524	0.79021	0.513921
Sample 4	12	0	0					63.435	24.102	106.144	21.801			6.48	8.358	9.398	9.753				0.868	0.72	29.365	28.453			0.521707	0.953562	0.459934	0.717184		0.551438	0.76575	0.469349	0.865442
								97.352	28.072	27.553	34.38			5.085	4.989	14.935	11.652				0.869	0.798	28.152	30.298			0.435886	0.93445	0.539064	0.722231		0.489712	0.777736	0.623297	0.806101
	Figure 4							166.43	21.801	18.083	169.509			4.882	9.055	11.791	13.186				0.857	0.801	28.796	29.558			0.547255	0.842077	0.571938	0.66581		0.517364	0.895217	0.68018	0.699284
	G. Apical surface area and circularity of IHC for cre positive and negative cells							174.289	29.055	123.389	6.203			4.753	5.536	15.053	8.25				0.848	0.821	28.796	31.79			0.499916	0.928596	0.504307	0.715451		0.506804	0.755625	0.404714	0.729705
								164.745	35.838	77.074	9.866			5.375	8.272	16.769	9.881				0.848	0.831	28.678	28.378			0.416711	0.937422	0.590617	0.71694		0.549635	0.792615	0.329519	0.781543
	Circularity		Area					142.125	19.983	123.996	172.03			5.289	5.794	12.445	10.01				0.817	0.804	28.067	28.12			0.54461	0.923947	0.446763	0.754214		0.519381	0.77919	0.576425	0.888822
	Cre negative	Cre positive	Cre negative	Cre positive				142.815	172.147	121.159	3.122			5.021	10.278	12.124	9.559				0.872	0.812	26.468	27.938			0.540024	0.947917	0.480184	0.721835		0.364533	0.753365	0.656356	0.798767
	Sample 1							119.745	12.031	107.021	48.814			5.268	10.235	12.81	10.482				0.78	0.813	28.957	28.206			0.522528	0.908062	0.5546	0.761512		0.599075	0.764363	0.773466	0.627398
	0.869	0.842	36.9156	28.8778				117.979	170.754	81.724	167.471			4.967	7.006	13.593	10.353				0.793	0.816	27.981	28.539			0.518489	0.912524	0.520716	0.763812		0.538844	0.826317	0.838686	0.29059
	0.867	0.82	25.0247	39.0493				132.879	6.17	76.759	171.347			5.665	5.493	14.956	8.969				0.829	0.819	30.191	33.045			0.521242	0.893609	0.456228	0.783073		0.534692	0.741949	0.292316	0.210981
	0.884	0.866	31.6952	37.5785				156.615	170.754	68.629	171.347			8.765	7.253	13.883	8.701				0.853	0.834	27.541	32.272			0.457895	0.87651	0.525005	0.769573		0.563684	0.747903	0.803796	0.439176
	0.881	0.872	30.5144	25.8947				157.891	156.038	111.125	174.289			6.051	5.826	11.319	10.847				0.857	0.808	31.629	20.964			0.494311	0.935886	0.432378	0.740916		0.496222	0.82246
	0.856	0.824	38.0964	29.4993				83.66	158.459	43.025	165.141			6.963	7.65	10.825	9.913						27.401	21.822			0.490581	0.850739	0.474483	0.691628		0.423434	0.774137	0.531038	0.872657
	0.828	0.839	29.81	37.4749				131.76	4.289	81.529	163.887			8.315	9.474	10.9	9.27						22.23	18.024			0.462287	0.959898	0.516978	0.727691		0.503561	0.739649	0.796933	0.541056
	0.868	0.805	30.7008	41.9288				18.435	162.897	94.667	34.509			5.59	7.886	11.823	8.444						18.421	17.681			0.541256	0.905823	0.573365	0.710946		0.517002	0.881161	0.789474	0.694009
	0.885	0.844	30.6801	40.4165				121.264	3.9	112.249	10.176			4.839	8.304	12.263	8.24						20.567	16.683			0.39608	0.85053	0.499907	0.787511		0.426946	0.778459	0.86377	0.395724
	0.858	0.814	30.4108	33.0417				128.66	150.709	81.703	164.876			3.412	8.647	12.317	7.156						22.455	16.769			0.537756	0.895822	0.536641	0.702465		0.497491	0.693386	0.679733	0.772389
	0.877	0.839	33.166	26.7441				Sample 2						Sample 2							Sample 2						0.711035	0.833401	0.590671	0.724131		0.613956	0.680865	0.464526	0.776779
	0.847	0.836	46.3205	29.6029				171.573	175.815	70.427	175.135			4.184	7.66	10.482	7.725				0.837	0.8	27.573	15.117			0.350633	0.882353	0.589653	0.760163		0.485676	0.791657	0.576568	0.703698
	0.83	0.844	35.6726	34.3468				174.472	113.199	95.492	5.315			5.643	0.397	12.327	8.004				0.811	0.838	26.361	14.924			0.452569	0.835386	0.567825	0.779309		0.550043	0.746635	0.669486	0.802138
	0.853	0.823	31.633	37.2263				120.964	173.66	86.698	12.653			4.506	5.686	12.628	11.212				0.864	0.834	21.243	12.95			Sample 2					Sample 2
	0.855	0.854	29.5614	35.8176				139.764	7.125	78.69	17.354			6.942	7.017	15.846	10.772				0.848	0.789	27.745	14.623			0.505077	0.77944	0.547094	0.963371		0.488773	0.727288	0.747848	0.756209
	0.858	0.833	33.3732	32.8967				14.47	3.814	71.565	178.698			5.493	8.39	13.797	8.69				0.795	0.76	30.094	16.479			0.60828	0.723113	0.432628	0.986393		0.668525	0.716587	0.59228	0.712781
	Sample 2							116.565	3.652	85.764	6.34			3.616	6.866	13.314	11.137				0.784	0.769	28.689	14.42			0.579239	0.691562	0.521707	0.953562		0.474378	0.648411	0.791644	0.649379
	0.835	0.829	35.279	32.9381				153.435	21.801	118.142	10.081			3.755	5.128	13.744	7.617				0.799	0.854	21.071	14.076			0.5788	0.71602	0.435886	0.93445		0.499923	0.700589	0.555626	0.79758
	0.854	0.829	37.8892	26.5784				8.13	164.745	106.928	175.333			4.474	5.676	12.574	9.774				0.854	0.814	22.852	13.1			0.535846	0.732105	0.547255	0.842077		0.517435	0.789482	0.402394	0.743312
	0.833	0.829	32.0266	39.9815				171.573	24.146	107.021	10.84			4.27	5.611	14.098	9.313				0.79	0.803	26.189	17.982			0.637833	0.819582	0.499916	0.928596		0.516292	0.734349	0.365572	0.79758
	0.876	0.83	23.7817	36.2112				141.953	174.685	86.309	8.276			3.959	8.154	15.031	11.705				0.77	0.765	20.492	16.587			0.628752	0.717347	0.416711	0.937422		0.466339	0.735256	0.247172	0.907826
	0.762	0.815	30.1208	49.6765				164.982	15.709	109.799	168.465			6.309	6.137	14.248	11.898				0.824	0.806	26.307	15.192			0.440642	0.692277	0.54461	0.923947		0.51104	0.72142	0.296255	0.953794
	0.768	0.84	22.8702	48.0399				4.764	12.381	5.08	158.682			4.967	7.65	12.252	10.868				0.804	0.81	23.625	16.361			0.527784	0.723438	0.540024	0.947917		0.566925	0.735744	0.132706	0.702721
	0.798	0.851	24.9418	46.507				168.024	136.123	101.768	35.538			5.869	7.285	13.272	11.383				0.77	0.812	20.546	19.011			0.558435	0.724712	0.522528	0.908062		0.463816	0.725911	0.171279	0.623449
	0.819	0.836	20.4672	35.1547				127.747	11.31	80.538	7.696			5.922	6.083	14.377	6.62				0.772	0.797	26.972	18.486			0.565832	0.703311	0.518489	0.912524		0.54519	0.731178	0.609781	0.772089
	0.822	0.853	22.8081	40.748				131.82	9.728	15.593	173.157			3.787	5.804	11.555	11.77				0.832	0.767	20.267	15.45			0.462209	0.731033	0.521242	0.893609		0.403035	0.694163	0.494177	0.736193
	0.866	0.856	21.3787	40.1679				7.907	20.925	112.62	171.529			4.603	5.847	13.626	11.061						26.532	14.538			0.533933	0.711776	0.457895	0.87651		0.483437	0.694536	0.425348	0.767994
	0.793	0.748	23.6782	45.0361				23.629	10.305	110.556	164.219			5.461	6.244	14.269	8.969						26.726	16.093			0.534021	0.723796	0.494311	0.935886		0.488694	0.691732	0.74744	0.61641
	0.865	0.828	23.3467	34.2432				31.264	160.017	107.354	167.989			5.139	9.806	10.697	9.838						28.603	14.741			0.476846	0.666667	0.490581	0.850739		0.549312	0.593755	0.728131	0.643014
	0.852	0.847	19.0378	40.1887				21.038	154.722	92.386	7.667			5.236	7.371	14.398	10.514						27.562	13.872			0.58931	0.717683	0.462287	0.959898		0.465331	0.591598	0.51697	0.731279
	0.84	0.782	34.4297	32.5031				Sample 3						Sample 3							Sample 3						0.571552	0.706259	0.541256	0.905823		0.567114	0.474842	0.782966	0.368956
	0.801	0.862	34.6575	39.1114				120.964	15.255	105.593	168.179			6.051	7.188	11.705	10.246				0.845	0.805	20.664	14.741			0.602877	0.674789	0.39608	0.85053		0.541148	0.699003	0.278325	0.776331
	0.791	0.861	29.8308	35.279				125.707	159.075	142.651	12.011			9.356	7.982	11.941	10.89				0.818	0.849	24.987	14.141			0.661959	0.688731	0.537756	0.895822		0.611387	0.715036	0.79216	0.448796
	0.838	0.82	33.8703	32.9796				113.629	168.69	61.294	167.989			5.955	5.836	13.465	10.954				0.816	0.849	25.449	13.4			0.527968	0.748038	0.711035	0.833401		0.4361	0.684483	0.747156	0.421867
	Sample 3							126.87	161.996	154.983	167.989			5.783	8.572	14.055	11.426				0.808	0.787	25.824	26.747			0.502204	0.731528	0.350633	0.882353				0.727273	0.647837
	0.853	0.83		28.6707				157.891	161.147	55.561	151.294			6.469	9.42	10.428	8.229				0.853	0.841	23.518	20.181			0.419965	0.666551	0.452569	0.835386		0.611087	0.8828	0.0708499	0.774291
	0.802	0.812	39.7122	34.4504				54.462	166.759	102.529	173.118			5.279	8.723	10.525	12.767				0.887	0.793	22.413	21.275			Sample 3					0.546378	0.88934	0.121207	0.671544
	0.826	0.828	36.8741	37.0606				154.654	158.499	109.179	171.347			7.296	7.092	12.435	8.937				0.846	0.835	23.721	22.616			0.470029	0.857106	0.592344	0.815248		0.526759	0.853613	0.813208	0.417801
	0.78	0.859	40.0436	44.0832				7.125	154.722	95.572	12.265			7.274	6.233	9.86	11.995				0.826	0.852	22.155	24.955			0.527124	0.8904	0.430108	0.770159		0.506943	0.854613	0.525005	0.769573
	0.826	0.741	39.1943	35.0926				162.553	160.346	142.883	167.196			6.92	7.51	13.186	8.444				0.815	0.837	23.013	23.206			0.512621	0.828	0.540935	0.294188		0.464955	0.879199	0.432378	0.740916
	0.821	0.835	35.3204	30.2244				174.644	166.329	111.413	168.465			6.834	7.156	14.355	8.229				0.837	0.806	23.26	25.256			0.477926	0.859581	0.33724	0.436444		0.441758	0.846537	0.474483	0.691628
	0.808	0.839	31.3637	39.2772				6.52	174.56	102.68	9.273			5.3	6.727	9.656	9.001				0.826	0.797	18.346	26.275			0.472094	0.914751	0.409624	0.71152		0.449089	0.803329	0.516978	0.727691
	0.827	0.838	31.1358	38.7593				8.13	150.018	85.03	13.092			4.903	7.199	12.467	8.111				0.83	0.803	19.569	24.086			0.506088	0.818232	0.768366	0.756919		0.37385	0.854803	0.573365	0.710946
	0.831	0.787	35.5069	37.8685				51.953	7.595	117.031	21.571			2.789	4.013	15.836	9.141				0.818	0.819	22.134	21.64			0.541256	0.857184	0.876528	0.630115		0.46497	0.781047	0.499907	0.787511
	0.863	0.811	30.4315	37.8271				164.982	7.496	101.821	146.929			5.44	4.538	10.9	11.566				0.803	0.75	22.691	30.47			0.563661	0.836843	0.85224	0.63339		0.52381	0.825186	0.536641	0.702465
	0.878	0.829	33.0831	29.6029				9.162	171.703	78.503	13.782			5.611	7.66	17.327	9.763				0.866	0.84	22.252	25.674			0.527813	0.797136	0.640046	0.825522		Sample 3
	0.885	0.864	33.9118	30.7837				12.339	158.962	110.072	175.462			4.925	8.926	12.585	10.343				0.841	0.835	23.754	25.213			0.582919	0.83976	0.500109	0.803302		0.471486	0.766605	0.590671	0.724131
	0.879	0.792	34.7404	38.3449				53.842	11.31	77.905	16.587			4.839	8.261	17.027	9.109						31.736	16.415			0.492949	0.764706	0.808277	0.907587		0.451617	0.855973	0.505983	0.821056
	Sample 4							171.573	139.97	73.74	173.211			5.547	7.36	14.344	6.652						24.215	27.251			0.678997	0.822803	0.720137	0.830778		0.456819	0.798129	0.535534	0.838291
	0.839	0.845	37.2263	28.2771				38.367	154.486	98.297	18.435			3.015	5.858	14.699	8.143						25.932	27.444			0.425975	0.815261	0.769365	0.742503		0.525456	0.809493	0.713067	0.684694
	0.861	0.846	35.8383	34.9683				45	5.572	97.306	16.144			4.957	10.697	9.613	6.888						27.477	26.747			0.517065	0.825036	0.543194	0.787949		0.438623	0.728984	0.421019	0.849621
	0.85	0.826	39.1736	27.7592				55.886	15.945	75.426	172.333			4.163	6.759	13.937	9.527						21.436	25.76			0.485984	0.854133	0.477585	0.738252		0.461639	0.878302	0.449961	0.80168
	0.859	0.803	35.9626	32.586				40.426	5.711	52.028	162.553			6.942	4.216	13.829	7.435						24.59	28.206			0.520041	0.890474	0.532067	0.687522		0.459675	0.858481	0.463209	0.969957
	0.867	0.843	36.5427	39.4636				76.373	11.56	61.991	169.824			6.62	8.122	13.325	8.873				Sample 4						0.558426	0.841989	0.417983	0.733637		0.448055	0.829176	0.328156	0.29935
	0.852	0.823	38.9871	27.0134				75.964	15.524	74.219	14.323			7.124	7.102	13.829	9.291				0.853	0.784	23.968	24.322			0.459722	0.811172	0.470633	0.874947		0.480849	0.852182	0.319803	0.328905
	0.851	0.842	20.6122	32.5652				37.235	162.408	12.011	5.492			6.212	6.716	12.639	10.858				0.819	0.813	21.49	23.636			0.394814	0.808277	0.397593	0.618854		0.436467	0.832074	0.171658	0.542392
	0.859	0.848		26.9305				47.49	173.66	167.775	160.017			5.794	7.532	12.006	6.437				0.865	0.79	22.134	19.398			0.666725	0.861381	0.583452	0.833333		0.578049	0.828133	0.436538	0.881916
								20.925	170.754	172.569	173.418			4.967	5.375	10.504	11.437				0.872	0.829	22.08	21.93			0.567188	0.867721	0.623206	0.88253		0.5	0.893823	0.390541	0.858649
								18.004	164.932	154.592	162.121			7.038	7.778	11.995	13.99				0.83	0.791	20.556	25.417			0.552543	0.843122	0.774087	0.794482				0.146704	0.548708
								26.565	7.815	147.619	169.919			7.07	7.811	11.609	7.972				0.805	0.804	21.361	22.327								0.570263	0.706372	0.57925	0.917188
								18.435	8.13	102.804	6.34			4.774	9.86	11.426	8.658				0.813	0.817	22.488	21.833								0.531222	0.741323	0.525639	0.859107
								14.931	134.145	107.526	17.447			5.976	7.725	9.055	6.394				0.808	0.81	21.168	21.629								0.443598	0.740251	0.600919	0.971842
								167.005	22.479	150.396	172.569			5.096	9.538	13.551	10.697				0.869	0.826	17.413	24.676								0.631669	0.81553	0.124321	0.585812
								Sample 4						Sample 4							0.816	0.796	21.833	24.472								0.429533	0.614398	0.29216	0.256241
								160.56	23.199	101.768	11.821			4.281	6.266	11.78	9.871						18.593	20.975								0.527006	0.619914	0.72417	0.925688
								173.884	19.44	158.962	170.754			6.201	5.965	10.643	9.495						21.318	23.646								0.522369	0.739533	0.690683	0.789225
								174.094	29.197	167.735	26.565			4.463	6.137	9.109	9.978						19.484	30.845								0.370307	0.732791	0.488192	0.837946
								14.47	175.236	109.654	146.31			4.506	6.351	10.074	9.677						20.009	25.191								0.468276	0.729746	0.509508	0.818686
								152.7	18.97	129.207	153.947			6.137	7.102	9.559	12.51						21.383	25.342								0.305053	0.586105	0.273969	0.878775
								176.055	25.346	109.983	29.291			6.062	4.903	10.407	12.242						23.067	23.593								0.544845	0.716812	0.250095	0.828272
								123.69	14.744	114.624	30.069			5.075	8.894	15.525	9.538						22.713	25.942								0.484027	0.696819	0.811962	0.89373
								143.471	12.095	101.113	175.515			6.276	7.735	14.752	9.356						24.945	26.253								0.561774	0.662404	0.489078	0.826879
								129.987	7.907	78.69	7.431			5.944	7.982	12.66	9.581						27.798	25.846								0.570264	0.634566	0.227706	0.693367
								7.125	169.695	111.615	22.782			8.154	6.555	16.758	11.63						29.279	24.419								0.588929	0.774133	0.135071	0.223688
								13.57	25.017	113.839	26.565			4.399	7.135	13.229	6.416						31.285	24.279								0.511049	0.763338	0.227227	0.194977
								145.713	24.305	66.644	7.97			4.442	6.137	13.411	10.332						26.962	25.588								0.814454	0.744659	0.524188	0.70796
								166.373	11.56	160.71	18.435			3.819	6.566	10.321	14.398						31.221	27.015								0.670604	0.720023	0.774199	0.321347
								151.699	152.745	83.211	41.186			5.59	4.667	11.233	10.267						30.899	28.12								0.487129	0.770716	0.55629	0.771821
								158.552	11.634	137.564	169.695			4.324	6.63	11.115	9.581						26.565	23.85								0.504874	0.760459	0.276234	0.586757
								11.976	6.789	120.174	178.977			5.354	5.536	11.029	5.128							25.46								0.569543	0.622184	0.713391	0.528844
								147.653		101.07	6.226			5.225		13.572	12.156															0.49423	0.584292	0.28092	0.20874
								9.728		128.66	174.92			6.019		10.707	9.227																	0.438871	0.631579
								18.435			157.751			6.169			8.98															Sample 4
								6.17						6.126																		0.420703	0.67428	0.544316	0.823508
								119.055						7.092																		0.563249	0.751432	0.569793	0.853585
								155.225						4.742																		0.606872	0.677177	0.579198	0.765015
								173.884						5.289																		0.553431	0.630544	0.545953	0.777061
								164.876						4.324																		0.396417	0.724389	0.587671	0.754596
								25.769						5.933																		0.474649	0.707708	0.580489	0.838777
								165.579						4.967																		0.418325	0.752437	0.82918	0.446379
								172.093						7.8																		0.584882	0.80414	0.359205	0.820935
								168.366						8.014																		0.442258	0.720647	0.561991	0.459006
								98.13						7.263																		0.653005	0.689902	0.51969	0.7677
																																0.357839	0.698179	0.516815	0.627644
																																0.594073	0.651373	0.387043	0.778727
																																0.352335	0.797864	0.588302	0.882283
																																0.515372	0.691714	0.533387	0.849682
																																0.543033	0.642161	0.209097	0.666543
																																0.54996	0.59296	0.547019	0.761897
																																0.421966	0.630044	0.490252	0.758655
																																0.484912	0.668413	0.300923	0.599899
																																0.51994	0.587304	0.305247	0.914634
																																0.49424	0.68448	0.467198	0.812444
																																0.424759	0.736155	0.58877	0.833491
																																0.410347	0.695629	0.41123	0.846212
																																		0.469043	0.824081
																																		0.523467	0.802133
																																		0.504093	0.880943
																																		0.512692	0.771842
																																		0.417683	0.835146
																																		0.524351	0.784527

## Sheet: Figure 5
	Figure 5					Figure 5					Figure 5					Figure 5						Figure 5					Figure 5
	B. Cilia position for IHC					C. Cilia position for OHC					D. Area and circularity for IHC					E. Area and circularity for OHC						G. Area for mKo and lKO cells					H. Feret for mKo and lKO cells
	Corn oil		Tamox			corn oil		Tamox			Area		Circularity			Area		Circularity				Corn Oil		Tamox			Corn Oil		Tamox
	X	Y	X	Y		X	Y	X	Y		Tamox	Corn Oil	Tamox	Corn oil		Tamox	Corn Oil	Tamox	Corn oil			mKO	lKO	mKO	lKO		mKO	lKO	mKO	lKO
	Sample 1					Sample 1					Sample 1					Sample 1						Sample 1					Sample 1
	0.431284	0.823349	0.569793	0.853585		0.491992	0.823869	0.681317	0.85712		31.7884	32.368	0.784	0.847		8.43133	26.422	0.735	0.896			3.91529	16.4691	7.081	18.228		12.529	121.139	9.246	30.784
	0.505811	0.854872	0.579198	0.765015		0.485984	0.839469	0.547684	0.904423		30.6594	32.368	0.7	0.858		14.1489	26.793	0.849	0.843			4.24674	14.6254	5.611	13.679		12.995	122.471	4.185	175.236
	0.52512	0.761177	0.545953	0.777061		0.565028	0.810635	0.48217	0.747694		30.1518	33.632	0.865	0.867		7.92379	25.708	0.752	0.906			5.99722	14.6046	5.558	20.095		31.827	110.674	15.945	144.782
	0.494745	0.797069	0.587671	0.754596		0.458816	0.812891	0.678243	0.895822		29.3129	32.506	0.809	0.816		13.776	26.408	0.863	0.846			6.46333	16.3137	6.931	15.922		13.627	113.962	171.674	159.567
	0.488039	0.7692	0.580489	0.838777		0.494745	0.782601	0.449577	0.833281		29.1782	35.637	0.838	0.856		13.5688	29.897	0.873	0.859			4.67141	16.6244	3.927	15.063		148.671	61.631	173.66	152.987
	0.306764	0.7376	0.82918	0.446379		0.430031	0.827684	0.441616	0.950979		27.7177	33.632	0.81	0.818		12.5538	23.401	0.75	0.857			6.05937	13.8278	8.422	12.392		174.472	125.166	11.821	41.186
	0.486044	0.800085	0.359205	0.820935		0.516899	0.834649	0.478705	0.887879		25.7083	34.154	0.851	0.841		12.4502	25.337	0.84	0.856			4.71284	19.1414	4.903	14.269		20.323	101.689	10.008	61.294
	0.458816	0.872905	0.561991	0.459006		0.445115	0.815732	0.495124	0.931392		30.9805	34.593	0.822	0.85		12.4502	24.046	0.879	0.863			4.55748	15.3711	4.731	15.492		100.125	71.2	160.463	15.642
	0.478687	0.627115	0.51969	0.7677		0.49649	0.851419	0.57514	0.851793		31.0323	32.973	0.865	0.857		10.9172	25.296	0.835	0.874			6.87765	16.1065	5.15	13.368		80.272	127.057	5.356	175.684
	0.402085	0.818076	0.516815	0.627644		0.391638	0.715774	0.471744	0.282882		33.3317	30.281	0.865	0.777		10.13	24.28	0.735	0.868			7.4784	15.195	5.257	18.078		96.17	106.699	8.13	105.803
	0.536235	0.813327	0.387043	0.778727		0.534432	0.804153	0.531038	0.872657		39.1218	36.324	0.811	0.838		12.1084	21.671	0.864	0.855			10.099	15.5058	5.257	17.252		84.806	106.887	8.13	4.844
	0.463285	0.747473	0.588302	0.882283		0.382128	0.842761	0.796933	0.541056		31.0323	32.973	0.797	0.843		12.2327	24.239	0.808	0.865			7.02266	10.8654	6.995	10.428		34.992	103.173	7.125	176.009
	0.581243	0.713469	0.533387	0.849682		0.58065	0.758702	0.789474	0.694009		34.1086	31.078	0.806	0.897		10.9587	21.519	0.784	0.84			3.52169	14.9672	3.326	12.177		167.471	109.722	168.232	26.003
	0.446726	0.761485	0.209097	0.666543		0.474398	0.706494	0.86377	0.395724		33.1142	34.085	0.865	0.852		11.083	27.782	0.852	0.879			4.10173	15.8269	4.549	12.327		9.782	104.036	172.875	115.463
	0.401125	0.834509	0.547019	0.761897		0.49604	0.747457	0.679733	0.772389		33.8496	28.935	0.825	0.823		10.6065	25.145	0.76	0.843			5.2411	14.2318	4.935	13.894		23.199	105.068	159.228	120.763
	0.469744	0.823607	0.490252	0.758655		0.387965	0.714211	0.464526	0.776779		30.794	33.701	0.762	0.887		13.0717	23.085	0.792	0.837			Sample 2					Sample 2
	0.443953	0.844664	0.300923	0.599899		0.649754	0.74059	0.576568	0.703698		34.3779	32.094	0.825	0.866		10.824	22.659	0.859	0.846			4.67141	15.9615	6.512	12.252		164.578	94.399	170.789	27.121
	0.476588	0.771856	0.305247	0.914634		0.569758	0.861016	0.669486	0.802138		Sample 2					10.4718	21.094	0.852	0.837			6.60834	17.9295	6.083	12.918		31.264	110.225	6.911	35.942
	0.559964	0.843535	0.331413	0.823926		0.466724	0.7032	0.59228	0.712781		32.5238	29.265	0.84	0.813		10.6583	28.976	0.864	0.884			10.8758	17.4738	6.298	13.851		164.65	116.565	9.462	24.624
	0.473727	0.850707	0.693377	0.642844		0.475941	0.773627	0.747848	0.756209		36.9777	33.852	0.825	0.816		11.3108	32.918	0.783	0.856			13.4031	19.7318	5.225	11.834		163.202	111.161	31.264	44.119
	0.434098	0.802392	0.725535	0.608986		0.45789	0.738908	0.5137	0.642982		36.2216	29.018	0.844	0.811		10.6583	29.553	0.778	0.888			10.7619	12.9784	6.319	12.778		140.042	118.951	158.839	14.036
	0.452206	0.842514	0.415718	0.801337		0.539602	0.76193	0.627066	0.816006		21.8552	22.055	0.82	0.823		13.7449	17.619	0.722	0.888			11.0415	14.4389	5.686	13.829		168.179	110.433	17.879	156.949
	Sample 2					Sample 2					19.9286	23.772	0.828	0.862		Sample 2						9.71571	19.0067	4.967	15.653		131.186	110.323	141.953	6.766
	0.467198	0.812444	0.616874	0.696312		0.486094	0.828089	0.603629	0.738278		19.68	30.515	0.76	0.838		12.8542	35.239	0.674	0.884			16.5519	14.4493	5.225	11.716		165.5	135	141.953	3.18
	0.58877	0.833491	0.179354	0.666667		0.471227	0.816236	0.49649	0.812622		24.7968	31.819	0.828	0.843		17.8777	23.73	0.703	0.84			16.5416	18.6753	6.652	9.645		153.838	119.511	173.83	11.31
	0.41123	0.846212	0.580705	0.823605		0.459934	0.717184	0.357758	0.83014		23.2017	29.622	0.819	0.822		15.6301	27.081	0.837	0.878			6.97087	16.4794	6.233	11.791		168.111	83.884	66.571	7.667
	0.469043	0.824081	0.259319	0.766594		0.539064	0.722231	0.646609	0.724486		24.5068	30.226	0.825	0.856		10.5754	27.933	0.826	0.857			8.88708	12.6159	8.358	11.684		174.289	125.942	142.853	8.13
	0.523467	0.802133	0.827292	0.611537		0.571938	0.66581	0.093946	0.473684		23.6574	30.872	0.841	0.831		9.89179	19.157	0.832	0.84			7.32303	11.808	5.804	11.233		144.293	14.036	155.433	172.057
	0.504093	0.880943	0.630511	0.775258		0.504307	0.715451	0.693727	0.473613		25.1904	29.979	0.792	0.838		12.4088	25.983	0.808	0.879			6.6912	11.6423	5.933	20.331		163.856	130.314	8.13	35.074
	0.512692	0.771842	0.500106	0.786277		0.590617	0.71694	0.700043	0.233264		28.0699	33.398	0.805	0.823		14.7807	24.129	0.817	0.874			7.17802	15.4643	7.156	20.438		8.746	130.601	177.064	172.147
	0.417683	0.835146	0.329986	0.62337		0.446763	0.754214	0.129583	0.648992		25.3147	30.13	0.738	0.826		15.2054	24.843	0.829	0.876			5.39647	14.4182	6.459	10.074		174.806	21.371	6.009	36.119
	0.524351	0.784527	0.300024	0.704107		0.480184	0.721835	0.499929	0.9677		29.4786	29.059	0.776	0.835		15.05	28.784	0.793	0.882			5.03394	16.1687	4.721	17.241		169.046	68.587	66.801	5.711
	0.544316	0.823508	0.566617	0.676768		0.5546	0.761512	0.476533	0.885063		31.602	27.658	0.761	0.81		11.1969	24.513	0.757	0.864			8.94923	15.5886	5.472	12.188		158.962	74.65	162.121	31.535
	0.505983	0.821056	0.27396	0.597211		0.520716	0.763812	0.716954	0.932694		35.134	32.684	0.846	0.818		8.1931	22.797	0.786	0.901			4.75428	17.4323	4.86	18.668		171.634	113.459	26.565	132.207
	0.535534	0.838291	0.747409	0.58467		0.456228	0.783073	0.458311	0.208927		23.8853	35.788	0.821	0.855		13.4756	24.664	0.75	0.776			5.7072	16.0962	2.961	12.649		4.899	132.825	145.62	101.821
	0.495057	0.790521	0.209475	0.611992		0.525005	0.769573	0.209933	0.217399		23.1706	32.176	0.786	0.799		15.9201	24.046	0.778	0.868			Sample 3					Sample 3
	0.524533	0.831966	0.259779	0.677359		0.432378	0.740916	0.263691	0.275849		32.7828	32.272	0.78	0.834		9.39462	21.217	0.775	0.853			7.73735	15.6197	3.219	16.587		118.61	131.987	173.418	16.699
	0.46637	0.90672	0.784068	0.60814		0.474483	0.691628	0.624962	0.873737		Sample 3					17.9295	29.594	0.801	0.881			12.0152	16.4276	6.427	11.898		176.496	130.601	111.801	157.964
	0.449323	0.798887	0.627975	0.563503		0.516978	0.727691	0.418019	0.814227		28.0078	31.229	0.704	0.86		15.2054	29.086	0.791	0.872			6.14224	16.2308	5.676	13.411		112.751	130.601	5.356	169.796
	0.51866	0.825917	0.802774	0.6		0.573365	0.710946	0.544651	0.838716		32.3374	31.833	0.824	0.861		13.2581	20.187	0.769	0.862			5.96615	15.3297	5.418	10.064		12.529	133.493	30.964	157.989
	0.454487	0.785384	0.438405	0.29927		0.499907	0.787511	0.30768	0.861271		25.729	37.711	0.812	0.855		11.4558	24.5	0.831	0.868			6.50476	13.921	5.279	11.587		172.875	82.333	35.91	173.797
	0.556764	0.907656	0.77603	0.815239		0.536641	0.702465	0.284304	0.272692		23.0049	34.621	0.824	0.845		11.5905	25.983	0.844	0.863			5.14788	15.5679	4.646	12.156		3.013	78.69	54.866	76.827
	0.586321	0.794649	0.845105	0.814735		0.590671	0.724131	0.558084	0.684761		30.6801	40.897	0.846	0.839		12.5538	26.34	0.778	0.873			4.61962	18.1056	9.077	12.381		174.472	142.734	9.866	41.532
	0.329108	0.78976	0.603304	0.795479		0.589653	0.760163	0.468962	0.83014		26.1123	30.885	0.816	0.886		12.6056	25.749	0.798	0.863			5.72792	14.9361	7.242	13.99		36.158	87.917	8.13	123.69
	0.434682	0.874352	0.205198	0.660292		0.567825	0.779309	0.264726	0.694052		25.004	33.234	0.828	0.814		14.4182	31.119	0.834	0.877			7.59234	15.3711	4.495	14.57		35.362	137.291	3.945	151.991
	Sample 3					0.528041	0.810663	0.637928	0.740676		26.713	34.387	0.808	0.866		14.325	23.483	0.844	0.835			7.872	9.66392	7.854	12.102		77.8	69.444	175.914	38.29
	0.491992	0.823869	0.570267	0.862377		0.385079	0.821621	0.516407	0.157269		20.2497	29.43	0.767	0.82		13.1235	27.946	0.779	0.858			8.84565	14.2835	5.6	15.568		72.801	84.508	176.309	126.254
	0.485984	0.839469	0.448864	0.794177		0.391161	0.806622	0.281524	0.145956		23.7921	27.988	0.8	0.84		13.5481	25.42	0.84	0.851			9.79857	16.8523	7.65	14.194		148.299	70.974	7.815	155.376
	0.565028	0.810635	0.548445	0.823628		0.397519	0.823607	0.707455	0.728868		31.3119	29.649	0.813	0.834		13.8174	23.36	0.729	0.826			7.88236	18.4785	12.252	9.227		164.476	104.036	159.928	158.459
	0.458816	0.812891	0.65123	0.855781		0.477816	0.812444	0.491168	0.70805		32.9381	41.666	0.768	0.854		13.3513	21.588	0.81	0.838			8.54527	16.2723	8.69	14.516		111.541	106.074	176.82	84.053
	0.494745	0.782601	0.407641	0.854483		0.497232	0.807901	0.645517	0.650111		30.9701	29.279	0.803	0.843		11.0415	26.367	0.785	0.882			5.58291	16.1687	8.637	8.358		60.945	102.619	171.703	146.31
	0.430031	0.827684	0.639606	0.786413		0.457139	0.771821	0.470637	0.778799		25.1179	28.427	0.758	0.846		Sample 3							17.6602	11.276	12.156			75.005	171.119	175.333
	0.516899	0.834649	0.325239	0.773183		0.360153	0.774653	0.466648	0.858653		27.3345	29.086	0.749	0.849		10.3372	24.788	0.824	0.859				15.5576	8.111	12.349			71.259	5.711	3.731
	0.445115	0.815732	0.857163	0.666561		0.422325	0.846044	0.28319	0.678604		25.7394	37.45	0.815	0.84		11.5076	27.026	0.848	0.888				14.6461	6.802	11.33			128.991	17.103	127.405
	0.49649	0.851419	0.43362	0.791333		0.448596	0.824252	0.217034	0.64046		Sample 4					15.2883	27.136	0.781	0.857				14.3871	5.718	10.149			63.925		82.875
	0.391638	0.715774	0.499939	0.752048		0.448734	0.794669	0.254468	0.702647		26.2366	33.083	0.769	0.839		14.9361	24.445	0.751	0.9				12.0048	9.924	15.739			75.069		135
	0.534432	0.804153	0.476141	0.739836		0.5	0.877569	0.839378	0.507545		12.4606	33.769	0.418	0.872		12.357	30.212	0.761	0.874				16.179	7.821	9.72			92.862		15.751
	0.382128	0.842761	0.507733	0.808999		0.329849	0.781684	0.768722	0.448785		31.2187	32.286	0.769	0.847		16.2412	23.085	0.741	0.87				12.792	10.825	15.696			103.241		14.744
	0.58065	0.758702	0.560835	0.814076		0.466648	0.749916	0.601179	0.70469		25.9776	30.789	0.746	0.823		11.7562	21.547	0.798	0.873				12.6574	10.182	11.609			80.538		6.483
	0.474398	0.706494	0.6172	0.842192		0.465499	0.80143	0.547794	0.73136		30.7319	36.008	0.752	0.855		12.7091	21.506	0.789	0.873				16.6969	10.064	8.304			97.989		6.34
	0.49604	0.747457	0.567365	0.855735		0.450019	0.776356	0.478023	0.895822		11.9012	33.714	0.754	0.853		13.7449	23.387	0.82	0.863				13.9314	8.154	15.321			91.909		4.399
	0.387965	0.714211	0.572387	0.862377		0.488835	0.87692	0.333441	0.689458		14.9982	29.622	0.752	0.843		13.1131	23.758	0.683	0.841				14.4389	7.263	16.125			113.682		20.072
	0.649754	0.74059	0.525107	0.845462		0.528033	0.820074	0.772735	0.713391		12.1084	30.693		0.87		14.8014	24.651	0.698	0.838				19.2657	9.323	13.325			111.644		20.41
	0.569758	0.861016	0.555529	0.805316		0.472696	0.758419	0.596509	0.753463		11.663	25.186		0.868		12.9681	20.338	0.768	0.886				15.6922	6.995	12.778			118.443		19.983
	0.466724	0.7032	0.673173	0.764664		0.481314	0.881879	0.152255	0.275777		12.6159	30.652		0.822		11.083	22.783	0.777	0.841				20.6847	9.656	9.956			114.963		24.228
	0.475941	0.773627	0.512764	0.77382		0.425885	0.835802	0.777028	0.54668		15.2675	31.682		0.765		11.518	26.244	0.745	0.884				21.5859	7.864	10.675			104.826		153.435
	0.45789	0.738908	0.503531	0.749964		0.412929	0.785736	0.48903	0.934481		14.6979	31.462		0.839		26.8891	20.709	0.864	0.849				16.7798	10.579	10.107			119.624		177.455
	0.539602	0.76193	0.496479	0.750034							15.0915					23.2431	28.619	0.842	0.849				19.4625	7.145	14.173			107.526		2.437
						Sample 3					13.0613					23.616	27.109	0.855	0.887				18.841	7.757	6.491			100.389		175.365
						0.491086	0.838302	0.500089	0.797279		16.003					25.2111	22.11	0.822	0.859				20.519	8.132	14.806			106.535		4.574
						0.548445	0.852218	0.422151	0.783261		15.0604					24.7243	30.116	0.847	0.79				23.2638	8.444	10.525			84.289		172.057
						0.60493	0.827118	0.487202	0.737287							21.8862	27.548	0.832	0.859				22.8081	10.192	15.922			139.865		168.111
						0.623551	0.802	0.448215	0.809427							20.7262	23.318	0.857	0.875				15.3608	10.085	9.699			82.03		8.326
						0.461528	0.712432	0.798373	0.781627							20.9126	19.913	0.815	0.848				16.8419	12.649	11.276			74.055		5.194
						0.494127	0.753161	0.487088	0.90854							20.9437	26.724	0.854	0.86				12.937	6.684	14.259			136.685		157.068
						0.463217	0.734886	0.759675	0.513999							22.0727	24.541	0.864	0.878				8.41061	9.195	12.563			11.31		169.114
						0.45008	0.656734	0.5064	0.936908							19.2864	26.807	0.861	0.844				13.4135	7.21	15.256			167.735		174.401
						0.494463	0.788715	0.50314	0.87921							20.7676	26.422	0.831	0.832				9.0528	5.729	12.059			176.424		169.695
						0.5104	0.770282	0.666802	0.744581							18.3956	28.139	0.822	0.88				16.0651	8.132	10.525			126.193		68.682
						0.549508	0.76322	0.751877	0.512376							21.648	36.653	0.863	0.878				13.5999	8.808	12.445			105.573		174.611
						0.499922	0.803142	0.689488	0.7188							20.5294	37.752	0.869	0.849				13.9417	5.504	11.973			97.237		17.199
						0.448286	0.76629	0.722922	0.686533							21.7205	36.53	0.819	0.866				13.7242	8.658	19.312			5.947		13.736
						0.581337	0.691372	0.773729	0.752152							19.5454	37.106	0.799	0.863				13.6621	11.995	12.124			75.677		15.333
						0.530228	0.689208	0.742486	0.842617							24.2375	30.789	0.841	0.822				13.082	8.304	12.124			97.524		130.855
						0.547615	0.779409	0.619794	0.205257							24.165	36.612	0.812	0.863				15.0811	8.497	12.006			70.821		30.174
						0.517693	0.743518	0.48802	0.838563							22.7459	16.795	0.82	0.491				11.6112	9.753	20.792			85.986		126.87
						0.423581	0.788857	0.647026	0.758481							26.5369	38.411	0.843	0.872				14.1696	11.072	15.213			28.811		168.198
						0.40661	0.75601	0.744195	0.72054							20.9022	35.17	0.78	0.877				9.62249	7.07	10.75			94.574		162.824
						0.41579	0.866701	0.433877	0.755914							23.4606	34.126	0.803	0.879				10.2647	11.598	15.278			83.047		17.745
						0.525732	0.873461	0.718213	0.398119							Sample 4							13.1649	10.257	16.598			93.731		2.083
						0.543406	0.833415	0.792465	0.495057							25.3251	39.661	0.83	0.85				10.6479	9.57	11.812			62.904		7.028
						0.415732	0.775767	0.436632	0.25603							19.9079	33.522	0.858	0.863				14.2214	7.317	15.074			165.069		124.046
						0.452906	0.801814	0.655949	0.189583							25.7705	29.581	0.822	0.886				13.4135	6.33	19.827			123.69		31.799
						0.559065	0.816695	0.288069	0.783572							21.9691	30.611	0.819	0.862				12.7299	12.456	20.771			59.036		172.875
						0.504456	0.758356	0.352497	0.647092							20.6847	35.266	0.74	0.842				15.3193	11.104	12.22			127.569		173.571
						0.437452	0.749957	0.093074	0.643599							23.5331	41.528	0.857	0.835				13.6828	10.74	10.536			66.251		171.573
						0.435051	0.651783	0.52314	0.846044							20.1668	32.849	0.85	0.865				12.2327	9.795	12.531			67.109		14.036
						0.5	0.816266	0.114301	0.782366							26.3401	48.093	0.85	0.86				11.3315	11.383	9.828			63.435		161.222
						0.508839	0.852936	0.581349	0.827948							21.7723	30.144	0.845	0.813				13.1338	11.802	8.583			68.199		14.036
						0.530424	0.789521	0.373175	0.847895							21.2958	28.798	0.859	0.849				12.5641	8.358	9.549			113.499		171.469
						0.446727	0.780236	0.499901	0.217943							27.7695	31.503	0.85	0.873				17.2977	8.937	15.235			125.676		4.399
						0.487588	0.936385	0.645867	0.378229							20.229	34.071	0.831	0.863				15.8579	8.143	9.731			25.741		14.036
						0.526347	0.786433	0.605678	0.16919							22.1763	36.571	0.86	0.873				11.7666	9.742	11.587			72.525		22.834
						0.43562	0.794727	0.657983	0.491317							24.5068	37.711	0.843	0.836				11.3833	8.637	14.827			69.146		5.947
						0.495375	0.761905	0.248065	0.565227							23.2224	32.396	0.811	0.865				12.6159	5.525	8.98			64.486		9.819
						0.657396	0.813203	0.66123	0.616							22.2384	36.983	0.831	0.848				13.4756	9.806	12.048			74.539		15.945
						0.547789	0.834951	0.392998	0.782415							26.2366	29.993	0.858	0.813				11.9634	8.637	6.942			118.217		9.462
						0.552341	0.715576	0.492646	0.239887							20.3429	39.825	0.836	0.869				10.7619	7.145	9.323			55.954		7.696
						0.563693	0.862784	0.136346	0.519202							17.5566	31.05	0.812	0.851				12.6677	6.781	9.71			57.724		16.314
						0.552929	0.779793	0.263822	0.659104							19.68	34.483	0.833	0.857				9.81929	6.073	10.042			83.418		17.65
						0.547483	0.754004	0.537094	0.82002							21.907	34.401	0.777	0.887				12.8645	8.583	7.8			92.49		3.366
						0.514977	0.730492	0.638756	0.826099							20.1668	39.551	0.862	0.868				15.454	4.785	12.789			68.199		150.255
						0.459959	0.709661	0.484872	0.739887							20.0736	34.84	0.814	0.815				12.7713	5.933	7.467			81.87		38.83
						0.545455	0.668927									18.8203	34.209	0.82	0.851				13.0613	6.48	8.508			69.928		39.472
						0.618526	0.700804									21.5237	35.98	0.807	0.863				10.1922	7.929	9.12			82.614		27.759
																23.7714	33.344	0.843	0.865				12.3052	6.824	8.004			84.685		27.096
																21.8034	29.677	0.84	0.837				12.9267	8.047	8.723			86.348		14.931
																18.5614	31.558	0.835	0.826				15.1018	6.266	9.763			110.171		176.186
																22.0209	33.371	0.77	0.894				15.7751	9.817	6.115			87.917		178.781
																21.1715	35.266	0.866	0.856				14.1385	7.671	7.435			10.008		41.634
																	34.126		0.83				16.8627	8.411	8.519			61.928		35.707
																	33.632		0.66				13.631	9.828	9.989			56.023		34.439
																	32.053		0.863				15.5886	7.993	7.811			60.396		4.865
																	29.704		0.859				11.6423	11.126	11.083			59.216		8.746
																	32.341		0.865				15.5161	14.098	11.93			58.815		10.081
																	30.171		0.874				12.5123	6.169	7.95			70.56		8.915
																	33.701		0.855				17.163	6.974	11.845			57.995		23.385
																	25.241		0.884				15.3815	7.135	8.851			50.711		12.171
																	33.481		0.877				16.7798	6.748	9.806			69.928		176.424
																	26.559		0.838				15.8062	5.89	9.077			69.567		174.053
																	31.421		0.853				11.5594	4.925	7.489			73.909		5.194
																	36.612		0.849				15.8062	9.463	9.903			65.462		172.057
																							14.6668	7.221	11.48			84.094		176.566
																							13.2167	7.499	12.403			75.005		2.121
																							11.6319	5.364	8.83			84.289		5.492
																							11.518	7.746	7.66			71.222		177.337
																							14.1385	7.457	5.032			104.323		18.435
																							12.6366	7.532	7.929			82.03		162.121
																							12.2327	7.403	9.27			113.962		171.254
																							12.5123	9.216	8.969			61.189		10.176
																							9.13567	9.066	8.283			174.508		14.574
																							19.5454	6.276	10.225			155.323		16.699
																							16.2723	5.515	6.877			62.65		11.041
																							19.939	9.86	9.881			80.049		7.496
																							18.1367	6.641	7.714			93.521		156.801
																								5.815	5.3			80.049		8.973
																								7.993	10.493					14.036
																								8.69	11.147					67.166
																								7.231	7.21					5.08
																								5.794	11.512					15.255
																								5.955	7.06					105.461
																								6.824	11.555					128.157
																								8.283	8.358					147.426
																								10.16	12.521					82.694
																								7.435	12.896					150.573
																								5.493	8.69					112.443
																								5.161	10.139					22.834
																								9.173	5.955					15.154
																								10.611	14.677					6.17
																								13.046	9.935					179.029
																								6.448	10.353					14.676
																								10.386	13.272					158.682
																								7.381	6.63					172.569
																								8.036	8.744					12.2
																								11.491	13.121					173.797
																								7.414	9.763					7.524
																								5.354	5.858					39.369
																								6.856	9.087					9.162
																								5.279	8.937					91.469
																								10.997	10.557					25.641
																								5.761	9.291					168.465
																								11.04	8.615					106.557
																								9.667	8.519					6.789
																								6.716	9.828					28.393
																								6.512	8.894					42.274
																								10.386	9.13					29.578
																								6.609	9.12					58.57
																								9.044	9.409					60.255
																								5.064	10.053					154.799
																								5.643	9.484					18.825
																								6.663	8.594					18.435
																								6.083	7.521					177.138
																								5.922	5.665					53.13
																								6.373	5.901					21.501
																								8.594	6.598					54.462
																								4.259	8.798					171.384
																								4.495	7.843					11.31
																								6.588	8.69					17.969
																								4.946	8.68					10.176
																								4.27	7.703					3.991
																								4.892	12.188					176.987
																								6.105	9.313					13.241
																								5.558	6.287					33.311
																								4.828	6.834					164.291
																								4.817	16.962					159.775
																								4.689	11.491					100.125
																								5.901	17.713					85.462
																								4.613	16.834					11.514
																								4.613	15.986					103.601
																								7.553	16.555					98.673
																								6.555	16.072					93.879
																								6.984	14.956
																								4.796	13.293
																								5.096	16.383
																								7.542	14.151
																								7.939	14.666
																								5.322	13.561
																								6.899	20.428
																								5.933	15.728
																								6.373	13.154
																								7.907	10.943
																								9.559	15.171
																								7.199	17.874
																								4.785	16.887
																								4.174	13.958
																									16.372
																									14.999
																									13.701
																									14.623
																									13.872
																									12.36
																									14.774
																									14.548
																									13.894
																									15.514
																									13.829
																									17.048
																									12.789
																									14.881
																									15.986
																									13.647
																									13.969
																									14.452
																									13.819
																									16.093
																									14.248
																									12.928
																									14.892
																									17.917
																									18.561
																									15.578
																									14.774
																									12.124
																									15.342
																									11.705
																									11.587
																									13.304
																									11.115
																									15.374
																									10.514
																									17.198
																									13.701
																									13.583
																									15.095
																									15.492
																									16.211
																									10.107
																									13.915
																									11.984
																									9.86
																									11.201

## Sheet: Figure 6
																					Figure 6 H. Apical surface of mKO and lKO cells in vinculin mutants						Figure 6 I.Feret of mKO and lKO cells in vinculin mutants										Figure 6I. Apical surface of mKO and lKO cells in vinculin mutants
Figure 6C, D. Cilia position in vinculin control and mutant for IHC and OHC
														Figure 6 E and F . Apical surface of mKO and lKO cells in vinculin mutants							Control		Mutant				Control		Mutant								Control		Mutant
	IHC						OHC														mKO	lKO	mKO	lKO			mKO	lKO	mKO	lKO							mKO	lKO	mKO	lKO
	Control		mutant				Control							IHC				OHC			Sample 1						Sample 1
	X	Y	X	Y			X	Y	X	Y				Control	Mutant			Control	Mutant		9.227	19.956	9.27	19.119			143.673	23.199	9.66	117.597
	Sample 1						Sample 1							Sample 1				Sample 1			9.506	17.81	9.248	19.226			167.005	13.799	175.333	8.326
	0.510333	0.779005	0.626007	0.812696			0.474554	0.881939	0.29505	0.256577				35.083	26.554			28.292	18.958		8.594	13.819	8.401	21.265			99.689	15.173	6.203	163.301
	0.467181	0.790195	0.601626	0.830005			0.485518	0.825328	0.608604	1.0869				39.064	29.193			28.507	18.443		13.347	19.977	8.862	20.363			4.185	26.053	9.246	15.124
	0.433658	0.815387	0.35195	0.803953			0.451972	0.838058	0.487753	1.04782				36.607	28.979			25.663	20.041		7.575	20.492	8.079	19.011			11.592	128.501	12.095	11.31
	0.45139	0.749182	0.166627	0.702046			0.553525	0.839898	0.282914	0.387202				34.826	31.371			27.058	23.968		12.006	20.149	10.31	19.891			27.255	103.241	15.154	20.095
	0.403909	0.804127	0.568137	0.768047			0.541413	0.864507	0.513202	0.776491				32.369	29.118			34.311	22.756		8.669	17.338	8.057	18.067			2.545	76.701	20.695	148.134
	0.526592	0.851383	0.46293	0.827877			0.562181	0.811713	0.45088	0.100097				33.689	26.425			27.026	19.655		7.575	20.61	9.409	17.413			165.141	5.826	21.371	10.305
	0.453745	0.823739	0.471698	0.776398			0.493832	0.828242	0.397962	0.495219				33.635	28.077			20.878	21.318		9.452	21.501	9.645	18.003			169.592	9.293	2.121	167.125
	0.417811	0.840218	0.701897	0.777122			0.486852	0.849814	0.474839	0.641292				35.287	28.582			22.691	22.23		8.444	19.612	9.184	17.52			111.541	14.323	16.39	139.844
	0.565168	0.842433	0.655361	0.728389			0.580639	0.880706	0.442999	0.490393				29.225	26.232			21.35	29.258		14.098	16.662	7.768	18.915			124.992	121.891	3.504	65.772
	0.43606	0.849788	0.185466	0.788366			0.530461	0.829148	0.675115	0.623286				31.221	28.099			21.286	31.929		10.847	20.213	7.66	16.136			128.884	149.421	4.086	12.875
	0.424696	0.83274	0.688908	0.33072			0.55692	0.898393	0.333403	0.577645				34.515	30.191			27.959	26.296		7.896	30.116	9.001	21.104			139.686	111.801	17.65	143.366
	0.522448	0.824306	0.219818	0.799903			0.54028	0.794371	0.548474	0.281675				33.581	28.206			30.792	30.395		11.845	24.902	6.394	17.499			120.964	85.914	15.945	168.996
	0.506818	0.843953	0.792568	0.77428			0.486497	0.867165	0.2326	0.552161				30.802	29.333			27.906	32.916		12.478	32.98	8.959	17.145			3.991	60.945	8.13	177.337
	0.39839	0.85779	0.766034	0.755488			0.503097	0.78349	0.771411	0.562594				31.393	30.985			28.281	28.582		11.297	23.335	6.137	20.46			8.326	109.093	175.711	2.603
	0.498069	0.802702	0.718848	0.828735			0.600075	0.778543	0.302984	0.27067				30.631	31.457			36.21	31.328		9.592	19.838	9.892	15.256			169.695	7.815	12.68	178.698
	0.450455	0.823252	0.731811	0.745893			0.476249	0.884367	0.754891	0.582325					27.691			34.397	29.461		8.079	25.524	6.92	14.119			7.765	3.504	12.095	7.907
	0.423509	0.797425	0.559234	0.797253			0.503198	0.827676	0.621485	0.80519					24.022			Sample 2			9.785	21.983	10.031	18.443			141.766	67.479	27.699	108.435
			0.742863	0.737892			0.444405	0.884607	0.600101	0.797917					29.687			27.745	22.713		11.115	18.582	8.208	19.419			8.531	67.479	27.3	5.856
			0.344609	0.841972			0.548051	0.810654	0.483063	0.422514					31.714			26.822	23.99		12.445	21.136	9.323	17.885			37.747	67.38	22.62	5.194
			0.270418	0.737654			0.550253	0.81014	0.637109	0.752981					29.3			27.616	20.653		10.31	27.884	9.527	19.881			16.991	122.905	7.125	156.801
			0.734305	0.747699			0.699077	0.839856	0.276899	0.614665				Sample 2				28.313	28.807		12.574	25.556	8.057	20.278			14.381	110.556	10.713	2.545
	Sample 2						Sample 2							31.736	27.112			30.47	28.356		10.654	26.393	7.639	18.26			20.925	144.605	7.306	141.843
	0.510682	0.837624	0.780798	0.612293			0.55853	0.850276	0.396471	0.710878				24.397	23.357			32.938	31.564		8.841	25.02	12.338	19.323			156.038	52.927	150.068	159.274
	0.518912	0.852994	0.2488	0.585366			0.632709	0.880277	0.191748	0.199855				29.633	24			30.094	26.886		8.132	26.693	8.411	17.949			61.928	164.745	28.072	155.898
	0.484279	0.852981	0.690747	0.669945			0.460556	0.888777	0.307991	0.263473				29.569	25.406			33.592	23.249		8.787	21.404	10.128				162.072	106.798	167.005	3.814
	0.472379	0.834399	0.701847	0.694665			0.39863	0.911236	0.801152	0.841361				33.731	25.159			27.734	27.477		12.36	26.135	7.306	10.192			167.471	42.678	5.44	158.962
	0.465945	0.853828	0.734901	0.830779			0.515088	0.887413	0.423706	0.669142				35.427	30.438			27.906	23.818		8.529	19.848	7.735	11.727			172.304	48.18	6.34	178.698
	0.490059	0.853416	0.756146	0.708784			0.494305	0.88157	0.573481	0.570366				30.706	30.137			Sample 3			8.948	21.286	10.579	12.263			174.289	37.648	12.529	170.311
	0.462519	0.872718	0.675495	0.614051			0.427601	0.85155	0.584183	0.666559				34.086	28.399			28.249	22.101		12.242	19.623	10.729	9.506			99.689	170.181	37.235	28.496
	0.477477	0.864458	0.28982	0.751643			0.423572	0.857044	0.577093	0.539594				31.167	32.38			27.852	24.773		8.122	19.623	13.368	9.763			108.853	118.706	171.87	130.314
	0.421247	0.847121	0.458682	0.803284			0.431276	0.868208	0.709601	0.649823				35.598	31.253			25.996	20.589		10.536	22.992	8.197	11.544			150.945	176.496	13.349	81.674
	0.538112	0.865717	0.679969	0.703534			0.324087	0.820321	0.670397	0.57038				35.641	31.983			24.172	21.855		7.542	25.427	8.894	9.763			129.289	51.892	16.144	164.476
	0.466106	0.859587	0.737129	0.562594			0.360591	0.88309	0.197575	0.697351				34.204	30.266			27.455	21.029		10.718	20.396	8.883	8.959			170.272	34.624	21.801
	0.461212	0.869148	0.720662	0.750093			0.342035	0.858278	0.138148	0.330673				36.199	25.717			29.923	19.237		8.776	18.625	10.375	10.847			172.093	73.61	9.926	96.009
	0.445577	0.867572	0.306781	0.643595			0.324971	0.848202	0.640217	0.21086				38.366	32.09			33.002	18.904		11.308	15.718	8.83	11.587			175.03	75.426	30.256	13.092
	0.451479	0.879449	0.367689	0.718249			0.406535	0.783571	0.727761	0.229068				40.973	26.318			19.859	23.239		9.42	19.698	10.943	12.263			22.036	67.834	5.528	137.291
	0.474316	0.852503	0.273733	0.698437			0.321329	0.849571	0.359502	0.770662				Sample 3				24.151	23.689		Sample 2						Sample 2
	0.414962	0.904053	0.721584	0.70083			0.446379	0.923671	0.298272	0.309548				32.058	24.215			25.03	29.064		8.851	20.803	10.042	12.167			171.87	107.7	9.039	22.068
	0.468493	0.857089	0.730693	0.803284			0.462295	0.868985	0.648906	0.529612				28.785	25.127			28.496	24.902		10.214	22.327	6.931	10.096			97.696	56.929	177.064	150.803
	0.498341	0.859205	0.766952	0.755319			0.340275	0.83033	0.584059	0.546269				37.047	23.239			30.116	25.964		8.819	24.966	8.808	11.394			4.97	7.815	155.772	149.3
	0.400648	0.849971	0.688608	0.722201			0.463596	0.906278	0.370125	0.414972				38.27	24.966			29.268	25.771		6.212	20.524	8.991	9.806			15.945	4.764	171.027	24.305
	0.490648	0.842141	0.781885	0.726214			0.370024	0.867506	0.28109	0.259808				37.304	26.114			24.548	32.433		10.9	17.005	9.248	9.109			111.161	55.008	167.8	16.144
	0.452327	0.863764	0.709557	0.756843			0.547166	0.875105	0.358349	0.610081				38.345	29.279			27.047	22.327		5.354	22.928	7.896	12.918			129.289	73.61	48.652	171.347
	0.463883	0.880967	0.316949	0.856897			0.549043	0.855357	0.477826	0.611642				34.965	23.711			24.655	22.767		9.162	22.134	9.71	8.261			87.397	99.819	23.552	173.517
	0.497318	0.822139	0.809961	0.727213			Sample 3							35.673	25.406			30.566	28.249		8.669	20.653	8.218	9.785			94.635	93.731	13.325	15.945
	0.459257	0.845199	0.72627	0.692308			0.573316	0.827728	0.417538	0.725668				35.706	26.79			27.659	23.217		9.334	21.372	11.866	11.179			85.236	83.884	18.435	164.407
	0.516194	0.740747	0.77231	0.758897			0.453032	0.862632	0.317755	0.27714				37.347	26.79			27.133	29.633		7.703	17.928	12.317	10.031			80.538	37.304	7.696	177.397
	0.420051	0.856042	0.360348	0.760139			0.548342	0.854376	0.597714	0.256664				36.467	24.483			29.719	21.522		6.856	23.711	12.392	9.023			8.746	147.265	25.346	156.801
	0.545939	0.836894	0.372145	0.780534			0.546734	0.907401	0.680978	0.503611				43.581	24			30.942	26.361		7.875	17.756	6.92	9.345			16.821	81.416	14.036	161.114
	Sample 3						0.597001	0.921138	0.201079	0.701441				34.279	30.277			32.358	23.185		9.795	20.396	11.276	9.195			3.652	105.803	174.174	11.889
	0.515295	0.786509	0.851173	0.759113			0.4625	0.9652	0.276469	0.3				36.628	28.185			28.828	24.44		10.707	16.211	6.384	11.094			3.094	75.5	167.471	6.072
	0.500077	0.814947	0.595603	0.720288			0.486858	0.861745	0.605567	0.613717				39.032	25.953			27.659			12.724	20.299	9.731	10.546			106.144	82.03	6.203	166.908
	0.437654	0.834064	0.400868	0.683651			0.439438	0.930606	0.55423	0.313545				34.171	30.62						6.534	14.645	9.066	10.825			5.194	96.843	167.471	13.325
	0.579914	0.843102	0.737655	0.725476			0.552592	0.887905	0.632997	0.52737				32.315	32.229						8.368	20.449	8.508	11.415			170.538	70.907	12.804	160.145
	0.546102	0.809502	0.173505	0.683558			0.428484	0.85189	0.375445	0.596545				32.068	26.339						10.611	13.132	12.285	11.909			51.34	104.25	152.301	172.405
	0.558584	0.784222	0.659697	0.681553			0.490785	0.893931	0.527936	0.760542				38.624	28.174						15.546	12.875	8.315	9.956			156.801	74.578	12.875	143.673
	0.512453	0.797932	0.719719	0.829636			0.564813	0.872512	0.321193	0.715088				37.251	31.253						12.51		10.504				10.437	86.367	9.462	162.801
	0.551348	0.749225	0.478217	0.842523			0.525503	0.885208	0.511784	0.168496					24.354						6.212	17.509	6.63	18.121			29.197	82.747	19.573	2.793
	0.619385	0.733684	0.646632	0.855287			0.489101	0.85704	0.368832	0.598634					26.554						6.942	14.57	7.274	19.537			98.746	97.524	166.373	163.856
	0.586149	0.742456	0.71062	0.723796			0.484312	0.883501	0.557813	0.471852					23.657						10.782	14.902	10.654	14.119			12.529	16.091	167.276	164.65
	0.56935	0.805929	0.768286	0.809965			0.398902	0.828675	0.678073	0.441396					29.719						7.521	13.089	11.029	11.566			168.959		147.804	152.879
	0.729441	0.645366	0.758116	0.706372			0.375562	0.800091	0.659221	0.446727					28.045						9.12	20.857	10.182	14.291			45	135	152.745	8.653
	0.72915	0.835632	0.723113	0.750201			0.589366	0.881093	0.261586	0.629213											9.023	19.763	9.474	13.336			146.689	135	164.476	163.009
	0.223973	0.673577	0.572866	0.718375			0.550419	0.86959	0.434837	0.412116											8.304	14.763	9.034	17.391			86.987	135	158.459	116.565
	0.60347	0.688139	0.875899	0.768323			0.49243	0.92744	0.65496	0.341781											11.201	11.609	11.094	16.426			177.207	93.136	169.695	143.842
	0.769106	0.628161	0.304848	0.77439			0.514964	0.843938	0.391977	0.555645											8.562	9.452	10.085	14.935			170.961	100.125	177.138	168.845
	0.616851	0.754404	0.29227	0.794208			0.531281	0.898893	0.628962	0.558291											11.641	11.641	7.21	12.188			165.619	7.667	8.13	5.44
	0.228042	0.833396	0.737134	0.789634			0.532715	0.839853	0.598598	0.549582											10.364	20.17	4.581	17.048			168.408	2.083	153.435	164.624
	0.717464	0.635412	0.384271	0.832596			0.525625	0.840113	0.457039	0.211474											11.126	15.203	7.017	18.207			175.365	166.201	128.66	163.54
	0.421847	0.747738	0.74405	0.740268			0.494185	0.840386	0.273467	0.156622											7.027	10.149	7.381	17.885			46.123	162.387	173.089	166.264
	0.465959	0.816499	0.815179	0.758655			0.560714	0.815402	0.790769	0.685142											11.63	15.954	7.993	14.355			30.466	173.019	177.207	162.072
	0.526957	0.804458	0.378599	0.774364			0.436706	0.845556	0.731033	0.661337											7.725	11.791	9.259	17.52			22.834	152.969	177.138	169.824
	0.536777	0.775622					0.301323	0.829291	0.815387	0.358482											9.398	12.681	8.25	14.57			24.567	98.82	9.211	173.367
	0.438097	0.814802					0.420487	0.852152	0.760726	0.530744											8.293	9.484	8.111	15.095			99.211	77.152	30.141	165.964
	0.532129	0.773588					0.506489	0.86646	0.774159	0.184265											7.36	15.707	8.24	14.645			95.572	155.225	20.41	10.176
	0.48801	0.806557					0.271177	0.834972	0.649051	0.618331											7.017	13.465	7.811	17.778			7.907	112.782	21.038	11.31
	0.523956	0.770659					0.503846	0.769885	0.509018	0.673102											9.86	14.988	7.768	17.434			4.899	169.875	23.962	21.541
	0.568358	0.82125					0.462996	0.782093	0.372652	0.735835											9.259	22.498	8.433	12.982			83.991	135.83	177.51	34.778
							0.40565	0.851514	0.742688	0.673041											6.802	16.447	9.345	14.741			6.483	68.682	7.97	17.592
							0.526508	0.815298	0.601702	0.666667											8.529	16.04	8.744	15.396			57.619	59.265	163.413	13.325
							0.6	0.924797	0.625065	0.230731											6.952	18.582	8.261	14.538			77.32	158.875	173.157	20.283
							0.53381	0.854276	0.49096	0.137704											8.765	12.628	10.332	15.664			38.66	79.509	162.121	33.69
							0.537855	0.812516	0.415086	0.262369											6.62	13.604	6.566				98.973	70.907	5.44	160.641
							0.485826	0.719251													7.371	15.396	8.862	16.984			107.819	84.508	176.496	85.101
							0.4972	0.810763													7.564	13.518	11.255	18.196			80.538	97.001	168.996	159.444
																					9.13	9.012	9.806	18.314			33.69	79.114	176.009	28.301
																					11.684	14.237	5.654	17.563			6.789	3.302	5.194	144.162
																					5.547	14.935	9.409	17.166			120.964	143.746	177.663	100.713
																					8.723	11.888	7.049	20.267			93.013	167.242	100.008	174.92
																					9.238	11.179	6.373	15.922			11.592	113.839	9.866	168.44
																					10.6	14.366	7.746	17.552			8.366	5.194	174.806	164.476
																					Sample 3						Sample 3
																					7.124	16.673	10.128	15.353			2.936	87.879	158.199	171.87
																					9.602	16.383	8.336	24.365			20.726	85.462	12.995	162.031
																					7.328	19.43	10.933	21.726			168.996	142.927	171.119	161.996
																					7.521	14.752	10.954	16.104			32.471	95.389	172.694	168.845
																					9.527	17.735	7.939	14.452			14.421	100.389	25.821	173.211
																					8.529	14.237	9.173	15.932			165.426	3.013	6.203	171.469
																					7.231	13.293	8.047	16.158			170.311	155.925	175.601	9.462
																					7.778	20.578	7.585	15.095			46.005	155.298	5.44	25.907
																					10.589	15.653	9.978	17.316			32.005	121.159	176.348	31.218
																					7.317	14.806	8.701	15.868			23.962	165.964	173.66	8.531
																					10.74	16.243	6.073	19.526			21.801	104.744	147.339	30.7
																					10.16	18.067	8.111	17.037			104.036	112.38	145.305	36.254
																					8.701	11.061	13.572	19.033			143.393	97.352	166.759	147.529
																					7.735	19.065	7.21	15.932			66.297	113.499	165.379	140.013
																					8.068	16.329	8.991	21.125			167.125	3.013	16.46
																					8.787	13.229	8.111	16.404			9.211	93.18	20.726	24.864
																					9.044	17.091	6.137	14.441			23.385	137.42	177.51	39.806
																					7.596	17.906	10.182	13.937			177.207	131.009	170.538	152.784
																					8.358	17.091	6.158	14.452			4.185	104.859	7.306	140.826
																					8.272	13.046	9.86	19.612			129.806	101.768	172.725	165.256
																					9.109	6.115	9.034	14.538			4.086	137.231	4.086	146.659
																					10.074	12.553	12.37	12.327			23.962	105.945	175.333	4.514
																					8.476	15.053	11.351	17.992			62.241	55.376	22.62	85.236
																					7.972	13.915	10.182	15.804			119.745	116.966	168.93	117.216
																					9.27	10.782	11.469	16.072			17.354	90.855	157.694	23.199
																					8.497	20.771	12.681	19.248			160.821	147.619	177.614	167.005
																					7.617	18.432	9.345	18.443			160.56	73.74	11.689	160.145
																					7.231	15.353	6.309	17.531			169.992	103.761	30.466	166.293
																					8.497	18.722	7.049	18.443			105.751	108.083	20.225	27.824
																					9.634		8.969	18.904			172.093	33.389	24.567	28.301
																					10.31	18.883	10.589	16.608			18.435	117.553	174.611	55.886
																					8.744	16.716	8.905	21.672			17.592	9.09	140.013	175.365
																					5.997	17.112	9.13	19.666			7.306	108.435	158.459	112.109
																					9.27	16.104	8.068	19.119			3.013	118.443	154.537	24.102
																					7.349	19.827	6.995	21.243			158.749	111.991	103.325	3.366
																					10.664	16.909	9.463	16.501			160.346	101.689	29.197	176.1
																					5.096	17.155	5.322	18.11			14.036	127.569	126.119	175.601
																					6.727	18.303	7.778	13.196			79.287	139.028	132.274	172.185
																					7.21	16.265	6.448	14.398			7.943	58.201	176.424	174.174
																					6.781	15.75	6.276	21.501			27.3	7.472	14.036	175.515
																					5.729	18.003	8.433	19.172			12.995	96.009	170.134	158.875
																					6.856	17.949	5.053	16.544			4.289	61.074	157.62	164.358
																					9.881	17.059	6.276	16.34			171.027	50.856	155.556	161.565
																					9.334	15.117	7.671	14.108			16.314	77.692	145.561	175.914
																					6.706	18.958	7.575	15.353			34.114	101.31	147.031	12.265
																					9.935	18.883	8.208	14.902			151.189	98.13	154.722	17.65
																					8.197	20.267	6.641	10.514			149.036	159.044	154.722	23.962
																					6.781	17.649	6.491	11.115			158.749	165.964	176.906	9.211
																					11.523	14.967	6.255	9.795			159.274	9.605	165.579	173.66
																					8.047	13.99	7.746	12.628			161.996	165.964	147.339	174.289
																					9.645	13.518	11.115	13.347			8.653	92.083	127.999
																					8.175	20.696	10.697	12.038			38.884	92.684	163.034
																					10.031	18.303	8.24	12.606			34.38	132.879	158.199
																					6.598	12.767	5.525	13.314			150.803	11.659	166.759
																					7.532	13.282	7.875	11.77			164.476	80.362	157.166
																					6.341	19.43	8.068	10.643			166.759		155.323	114.656
																					9.291	15.546	10.375	11.705					159.274	167.391
																					8.293	16.179	12.445	12.006					147.995	118.98
																					7.424	22.058	6.641	10.139					145.408	64.537
																					6.641	15.342	8.186	20.792					149.3	164.358
																					7.017	17.359	7.36	8.508					172.304	80.417
																					10.407	20.331	7.199	9.398					148.173	157.659
																					5.804	15.407	10.976	11.533					167.471	157.913
																					5.783	20.975	7.188	20.792					168.486	69.444
																					11.941	18.035	7.8	9.173					171.416	145.713
																					10.6	13.787	6.319	10.761					164.846	96.809
																					11.008	18.325	9.302	12.006					26.095	169.624
																					5.59	17.982	6.083	12.778					161.565	160.145
																					8.154	15.686	8.175	13.003					172.011	171.741
																					4.742	11.963	8.476	15.042					157.557	168.503
																					8.347	16.844	6.405	11.115					164.249	7.017
																					9.109	13.057	5.772	11.373					146.31	16.783
																					10.278	21.222	4.485	12.124					168.69	143.842
																					9.849	16.447	9.323	13.433					8.471	151.928
																					8.529	18.368	7.886	10.772					177.614	86.878
																					7.231		6.48	11.179					160.145	12.619
																					8.744	16.673	7.017	10.525					161.147	8.344
																					7.929	14.945	8.175	9.774					159.444	15.843
																					8.154	16.694	7.918	9.753					143.427	4.97
																					8.487	15.256	6.92	9.044					140.906	72.553
																					7.113	19.73	9.871	9.441					54.246	81.384
																					7.703	14.709	6.706	10.128					143.13	83.946
																					8.068	15.718	6.888	10.053					156.371	20.746
																					6.341	15.16	7.135	15.922					169.563	97.4
																					8.336	16.276	10.557	9.409					170.074	166.504
																					6.534	19.237	8.143	9.989					107.928	66.038
																					8.991	14.162	8.25	11.855					168.311	58.392
																					10.471	14.462	4.592	9.871					144.09	169.396
																					8.368	15.9	11.179	11.437					112.479	24.963
																					10.364	14.806	8.036	9.377					147.265	146.094
																					11.104	16.887	9.785	13.636					143.673	11.514
																					7.51	15.568	9.184	11.061					152.879	156.801
																					7.725	15.514	10.6	13.003					172.235	26.896
																					6.706	16.651	8.025	12.038					160.71	175.601
																					7.392	16.791	11.265	11.255					19.359	50.389
																					7.489	13.4	6.63	10.6					23.962	28.301
																					10.321	15.889	6.588	9.12					17.447	171.87
																					6.244	15.836	7.982	10.439					37.476	139.821
																							9.549	9.001					67.62	122.4
																							9.162						164.578	3.27
																							8.014						29.427	99.462
																							5.525						4.185	76.651
																							6.995							77.005

## Sheet: Supplementary Figures S1-S6
	Supplementary Figure 2												Supplementary Figure 5 F					Figure S6B Fraction of HC-HC contact
	Length of cochlea													Ctrl	Su5402					Ctrl	Su5402
														Sample 1					Sample 1	23	52
				lp/wt	lp/lp									0.073882	0.2				Sample 2	22	42
			Sample 1	5002.35	3560									0.038574	0.2				Sample 3	29	58
			Sample 2	5070.56	3225									0.081485	0.519048				Sample 4	30	44
			Sample 3	4980.45	3158									0.011434	0.2				Sample 5	28	38
			Sample 4	4987	3098									0.040868	0.519048				Sample 6	21	42
			Sample 5		3151									0.034029	0.2
														0.067838	0.7
														0.032779	0.466667
														Sample 2
	Figure S4C Relative fluoroscence inetsnity													0.037434	0.128571
														0.091581	0.57619			Figure S6C totuosity of IHC
		Ctrl	mutant											0.07386	0.280952				Ctrl	Su5402
		Sample 1												0.073022	0.338095			Sample 1	1.02	1.18
		0.038421	0.944836											0.088118	0.128571			Sample 2	1.04	1.2
		0.033504	0.979777											0.061324	0.390476			Sample 3	1.02	1.23
		0.064709	0.933971											0.07836	0.085714			Sample 4	1.08	1.21
		0.059916	0.936004											0.068713	0.1			Sample 5	1.06	1.22
		0.075986	0.869194											0.10925	0.252381			Sample 6	1.02	1.25
		0.067838	0.911392				Figure S4D HC surronded by Hensen							0.070897	0.342857
		0.032779	0.93912											0.092338	0.642857
		0.061324	0.957063					Ctrl	mutant					Sample 3
			0.941339				Sample 1	0	4					0.125522	0.328571
			0.909549				Sample 2	0	4					0.216728	0.57619			Figure S6G Fraction of HC-HC contact
			0.82941				Sample 3	0	5					0.15889	0.161905
			0.83427				Sample 4	0	4					0.12211	0.247619
			0.771537				Sample 5	0	5					0.125	0.32381				BSA	Cdh1 Block	Cdh2 Block
			0.760822											0.022059	0.271429			Sample 1	23	54	32
		Sample 2												0	0.27619			Sample 2	25	42	31
		0.087292	0.762465											0.205882	0.2			Sample 3	29	58	37
		0.086938	0.794552				Figure S4E HC surronded by Ko domain							0.102941	0.519048			Sample 4	30	41	35
		0.091225	0.803557											0	0.2			Sample 5	28	42	29
		0.088924	0.869232					Ctrl	mutant					0	0.7			Sample 6	22	42	31
		0.071959	0.893479				Sample 1	0	3					0.176471	0.466667
		0.037434	0.801999				Sample 2	0	4					0.110294	0.128571
		0.091581	0.796972				Sample 3	0	3					0.088235	0.57619
		0.07386	0.839003				Sample 4	0	4					Sample 4				Figure S6H totuosity of IHC
		0.073022	0.851334				Sample 5	0	3					0.066176	0.280952
		0.088118	0.836997											0.022059	0.338095				BSA	Cdh1 Block	Cdh2 Block
			0.834669											0	0.128571			Sample 1	1.02	1.01	1.12
			0.809456											0.095588	0.390476			Sample 2	1.04	1.02	1.09
			0.868534											0.198529	0.085714			Sample 3	1.01	1.03	1.12
			0.846551											0	0.1			Sample 4	1.08	1.04	1.28
			0.781533											0	0.252381			Sample 5	1.06	1.05	1.21
														0.175	0.342857			Sample 6	1.03	1.06	1.2
		Sample 3												0.044118	0.642857
		0.090384	0.817895											0	0.328571
		0.10434	0.818177											0.117647	0.57619
		0.142616	0.780408												0.161905
		0.129412	0.781469												0.247619
		0.123342	0.804889												0.32381
		0.128838	0.873039												0.271429
		0.111837	0.91459												0.27619
		0.101326	0.890273
		0.118588	0.873001
			0.842177
			0.814638
		Sample 4
		0.114908	0.821168
		0.131788	0.887335
		0.10646	0.965338
		0.079832	0.995446
		0.054001	1
		0.071914	0.923358
		0.047577	0.936007
		0.044191	0.933842
		0.05185	0.949754
		0.060541	0.930664
		0.068818	0.931323
			0.889133
			0.917366
			0.871729
			0.97066

## Sheet: Supplementary Figure S7
		Figure S7E Cdh staining in Looptail mutants Figure S7E Cdh staining in Looptail mutants																			Cdh 1 in Lp/wt					Cdh 1 in Lp/LP					Cdh 2 in Lp/wt					Cdh 2 in Lp/LP						Cdh 4 in Lp/wt					Cdh 4 in Lp/wt
		Plotted in the Figure S7E
		Cdh1						Cdh2						Cdh4								S2	S3	S4			S2	S3	S4			S2	S3	S4			S2	S3	S4				S2	S3	S4			S2	S3
		Distance_(pixels)	Lp/wt	Lp/lp	Relative Value	Relative value		Distance_(pixels)	Lp/wt	Lp/lp	Relative value	Relative value		Distance_(pixels)	Lp/wt	Lp/lp	Relative value	Relative value			Distance_(inches)	Gray_Value	Gray_Value	Gray_Value		Distance_(inches)	Gray_Value	Gray_Value	Gray_Value		Distance_(inches)	Gray_Value	Gray_Value	Gray_Value		Distance_(inches)	Gray_Value	Gray_Value	Gray_Value			Distance_(inches)	Gray_Value	Gray_Value	Gray_Value		Distance_(inches)	Gray_Value	Gray_Value
		0	20.7581	18.251	0.317326	0.146164		0	0	0.0069	0	8.75258e-05		0	0.07997	0.07	0.00226805	0.00249944			0	255	11.59	28.17		0	10.54	23.23	16.45		0	11.02	5.89	255		0	1.8	0.03	0			0	1.06	0.05	0		0	254.87	11.6
		1	13.7397	22.436	0.210037	0.179679		1	0	0.1231	0	0.00156151		1	0.06973	0.1144	0.00197763	0.00408479			0.00333	255	8.42	33.18		0.00333	6.16	18.25	16.88		0.00333	12.01	5.86	255		0.00333	0.78	0.08	0			0.00333	0.24	0.02	0		0.00333	254.85	11.99
		2	11.886	26.913	0.1817	0.215533		2	0	0.0061	0	7.73779e-05		2	0.02361	0.1871	0.000669609	0.00668064			0.00667	254.96	6.63	35.13		0.00667	4.06	18.53	17.58		0.00667	12.06	6.54	255		0.00667	0.64	0.1	0			0.00667	0.44	0	0		0.00667	132.79	11.74
		3	10.041	28.612	0.153495	0.22914		3	0	0.0538	0	0.000682448		3	0.1705	0.143	0.00483559	0.00510599			0.01	242.73	7.28	37.14		0.01	3.99	19	22.86		0.01	11.66	6.54	242		0.01	0.98	0.01	0			0.01	0.16	0	0		0.01	13.47	11.36
		4	9.7844	26.497	0.149573	0.212202		4	0.003	0	2.82614e-05	0		4	0.02838	0.1547	0.000804892	0.00552376			0.01333	20.39	7.03	17.33		0.01333	4.22	17.61	25.49		0.01333	11.95	5.58	1.51		0.01333	0.7	0	0			0.01333	0.06	0.02	0		0.01333	13.85	11.93
		5	10.1674	24.187	0.155428	0.193702		5	0.007	0	6.59432e-05	0		5	0.0643	0.1542	0.00182363	0.0055059			0.01667	22	5.75	6.52		0.01667	4.54	18.48	24.53		0.01667	11.68	5.9	3.14		0.01667	0.99	0	0			0.01667	0.12	0	0		0.01667	14.74	12.67
		6	11.06	20.129	0.169073	0.161204		6	0	0	0	0		6	0.0212	0.1579	0.000601258	0.00563802			0.02	23.07	5.05	4.01		0.02	4.32	21.48	29.76		0.02	11.38	5.61	3.84		0.02	1.53	0	0			0.02	0.12	0	0		0.02	15.1	12.75
		7	11.5702	18.344	0.176872	0.146908		7	0	0	0	0		7	0.0214	0.1925	0.00060693	0.00687345			0.02333	25.39	2.57	3.22		0.02333	3.7	28.43	26.03		0.02333	11.17	5.83	4.37		0.02333	0.3	0	0			0.02333	0.28	0.02	0		0.02333	15.91	13.58
		8	9.5028	19.286	0.145268	0.154452		8	0	0	0	0		8	0.0382	0.5856	0.0010834	0.0209096			0.02667	19.43	1.15	4.87		0.02667	3.82	30.28	15.14		0.02667	11.48	6.38	4.6		0.02667	0.14	0	0			0.02667	0	0	0		0.02667	17.03	14.4
		9	9.5096	20.543	0.145372	0.164519		9	0	0.0007	0	8.87943e-06		9	0.0586	0.9042	0.00166197	0.0322856			0.03	12.66	0.87	4.8		0.03	6.07	37.68	7.78		0.03	10.96	6.96	4.37		0.03	0.14	0	0			0.03	0	0	0.01		0.03	17.58	14.49
		10	9.084	19.221	0.138866	0.153932		10	0	0.0393	0	0.000498517		10	0.1716	0.8166	0.00486679	0.0291577			0.03333	10.57	0.88	3.94		0.03333	7.42	39.45	6.54		0.03333	10.68	7.52	4.59		0.03333	0.2	0	0			0.03333	0.01	0	0.03		0.03333	17.75	15.55
		11	7.7334	17.932	0.11822	0.143609		11	0	0	0	0		11	0.108	0.6573	0.00306301	0.0234697			0.03667	8.66	0.72	3.29		0.03667	10.16	37.91	5.7		0.03667	10.55	7.97	5.11		0.03667	0.02	0	0			0.03667	0.04	0.08	0.01		0.03667	17.53	15.3
		12	6.9939	16.919	0.106915	0.135496		12	0	0	0	0		12	0.0302	0.3432	0.000856509	0.0122544			0.04	9.4	0.86	3.44		0.04	10.19	34.33	5.58		0.04	10.78	8.39	5.8		0.04	0.02	0	0			0.04	0.04	0.08	0		0.04	16.95	15.66
		13	8.6219	17.358	0.131802	0.139012		13	0	0	0	0		13	0.0134	0.2669	0.00038004	0.00953			0.04333	7.74	1.28	4.68		0.04333	9.3	27.6	5.8		0.04333	11.29	8.89	5.71		0.04333	0.04	0	0			0.04333	0.01	0	0		0.04333	17.1	16.24
		14	10.7234	17.292	0.163927	0.138483		14	0	0	0	0		14	0.0663	0.2702	0.00188035	0.00964783			0.04667	6.97	2.33	5.75		0.04667	6.62	27.64	7.44		0.04667	10.62	9.17	5.68		0.04667	0.23	0	0			0.04667	0	0	0		0.04667	17.55	15.18
		15	10.8166	18.842	0.165352	0.150897		15	0	0	0	0		15	0.099	0.377	0.00280776	0.0134613			0.05	5.72	3.27	4.56		0.05	8.87	27.44	7.35		0.05	10.01	9.46	6.56		0.05	0.36	0	0			0.05	0.08	0	0.02		0.05	17.36	15.63
		16	9.2906	23.459	0.142024	0.187872		16	0	0.0361	0	0.000457925		16	0.0999	0.3138	0.00283329	0.0112046			0.05333	4.79	5.16	4.53		0.05333	12.85	28.09	7.53		0.05333	10.66	9.79	6.72		0.05333	0.06	0	0			0.05333	0.18	0.02	0.06		0.05333	18.2	17
		17	5.8235	27.604	0.0890231	0.221067		17	0	0.0039	0	4.94711e-05		17	0.1813	0.3324	0.00514189	0.0118688			0.05667	5.58	6.14	4.33		0.05667	13.57	27.06	5.8		0.05667	12.78	10.05	6.23		0.05667	0.02	0	0			0.05667	0.32	0.01	0.04		0.05667	18.77	17.91
		18	3.8834	29.264	0.059365	0.234361		18	0	0	0	0		18	0.144	0.3827	0.00408402	0.0136648			0.06	6.49	4.65	3.84		0.06	16.69	27.05	7.46		0.06	12.75	10.19	6.7		0.06	0.01	0	0			0.06	0.14	0.01	0.04		0.06	19.82	16.77
		19	4.2658	31.425	0.0652107	0.251668		19	0	0.0091	0	0.000115433		19	0.1236	0.5183	0.00350545	0.0185066			0.06333	7.2	4.56	3.14		0.06333	26.75	32.09	8.02		0.06333	11.63	10.29	6.96		0.06333	0.02	0	0			0.06333	0.82	0	0.2		0.06333	20.19	17.24
		20	4.6225	37.594	0.0706636	0.301072		20	0	0.068	0	0.000862573		20	0.1196	0.469	0.003392	0.0167462			0.06667	7.2	4.97	3.57		0.06667	41.6	38.6	6.4		0.06667	12.94	10.54	6.83		0.06667	0	0	0			0.06667	0.42	0	0.16		0.06667	20.03	18.16
		21	5.0778	38.347	0.0776237	0.307103		21	0	0.0763	0	0.000967858		21	0.1109	0.5094	0.00314526	0.0181888			0.07	5.82	3.9	4.92		0.07	41.81	45.22	7.96		0.07	13.98	12.24	7.11		0.07	0	0	0			0.07	0.4	0	0.1		0.07	19.32	17.5
		22	4.3472	39.22	0.0664551	0.314094		22	0	0.0011	0	1.39534e-05		22	0.1831	0.7959	0.00519294	0.0284186			0.07333	5.26	3.34	4.95		0.07333	24.46	44.36	11.6		0.07333	13.08	13.34	7.35		0.07333	0	0	0			0.07333	0.74	0.02	0.16		0.07333	20.51	16.81
		23	2.831	40.962	0.0432771	0.328045		23	0	0.01	0	0.000126849		23	0.1606	0.7213	0.00455481	0.0257549			0.07667	4.98	3.39	5.55		0.07667	9.47	42.92	14.43		0.07667	11.89	14.72	8.04		0.07667	0	0	0			0.07667	0.68	0	0.12		0.07667	20.34	17.13
		24	2.6732	39.237	0.0408649	0.31423		24	0	0.0354	0	0.000449045		24	0.0565	0.6779	0.00160241	0.0242053			0.08	5	3.07	6.07		0.08	11.63	35.55	19.02		0.08	10.87	14.14	8.99		0.08	0	0	0			0.08	0.6	0.29	0.06		0.08	19.98	17.29
		25	3.2641	38.235	0.0498979	0.306206		25	0	0.0384	0	0.0004871		25	0.2823	0.8384	0.00800638	0.0299361			0.08333	8.18	2.23	4.67		0.08333	12.52	28.98	23.28		0.08333	10.6	13.59	9.41		0.08333	0	0	0			0.08333	0.9	0.59	0.04		0.08333	20.99	18.56
		26	2.9216	34.775	0.0446621	0.278496		26	0.043	0.1419	0.00040508	0.00179999		26	0.144	0.9762	0.00408402	0.0348564			0.08667	8.8	4.78	4.02		0.08667	12.52	27.55	24.11		0.08667	10.81	14.45	9.53		0.08667	0	0	0			0.08667	0.96	0.52	0.08		0.08667	20.83	19.12
		27	3.0155	31.099	0.0460976	0.249057		27	0.245	0	0.00230801	0		27	0.6914	0.9394	0.019609	0.0335425			0.09	8.63	5.93	3.75		0.09	11.3	23.83	26.27		0.09	10.6	14.69	9.98		0.09	0	0	0			0.09	1.1	0.42	0.56		0.09	22.45	20.29
		28	3.2059	29.977	0.0490082	0.240071		28	0.594	0.026	0.00559575	0.000329807		28	0.7418	1.2913	0.0210384	0.0461075			0.09333	10.18	7.17	4.19		0.09333	8.22	19.59	28.54		0.09333	10.46	14.72	9.96		0.09333	0	0	0			0.09333	0.38	0.32	0.02		0.09333	21.57	20.21
		29	2.9137	29.376	0.0445414	0.235258		29	0.608	0.1486	0.00572764	0.00188498		29	0.3966	1.4354	0.0112481	0.0512528			0.09667	8.2	6.61	3.95		0.09667	6.72	17.85	28.38		0.09667	10.91	14.32	10.79		0.09667	0	0	0			0.09667	0.78	0.8	0.1		0.09667	21.34	20.14
		30	3.6605	27.59	0.0559576	0.220955		30	0.427	0.0178	0.00402253	0.000225791		30	0.2401	1.2653	0.00680953	0.0451791			0.1	8.49	7.49	5.28		0.1	8.96	17.44	30.15		0.1	11.02	13.51	10.35		0.1	0	0	0			0.1	1.1	0.39	0.2		0.1	21.21	21.14
		31	3.4575	27.892	0.0528544	0.223374		31	0.205	0	0.00193119	0		31	0.5007	1.524	0.0142005	0.0544163			0.10333	8.24	11.19	7.15		0.10333	11.75	14.72	42.57		0.10333	10.53	13.25	10.62		0.10333	0	0	0			0.10333	1.48	0.82	0.14		0.10333	20.29	21.02
		32	3.5007	28.55	0.0535148	0.228643		32	0.189	0	0.00178047	0		32	0.4371	1.9852	0.0123967	0.0708841			0.10667	8.34	12.03	7.94		0.10667	14.17	14.57	49.14		0.10667	10.72	12.64	10.55		0.10667	0	0	0			0.10667	0.76	0.74	0.06		0.10667	19.78	20.8
		33	4.4393	29.749	0.067863	0.238245		33	0.298	0	0.0028073	0		33	0.5743	2.1034	0.0162879	0.0751045			0.11	7.24	15.21	9.33		0.11	22.68	18.16	36.78		0.11	11.23	12.19	10.65		0.11	0	0	0			0.11	1.16	0.72	0.04		0.11	20.06	20
		34	5.3318	27.845	0.0815066	0.222997		34	0.257	0	0.00242106	0		34	0.3803	1.874	0.0107858	0.0669135			0.11333	7.93	18.68	10.14		0.11333	27.29	21.49	29.38		0.11333	10.87	11.02	10.49		0.11333	0	0	0			0.11333	2.44	1.26	0.1		0.11333	19.64	20.26
		35	5.0178	26.925	0.0767065	0.215629		35	0.153	0	0.00144133	0		35	0.4145	1.8555	0.0117557	0.066253			0.11667	9.22	20.2	10.38		0.11667	29.1	19.77	28.65		0.11667	11.01	10.61	10.27		0.11667	0	0	0			0.11667	2.1	1	0.12		0.11667	19.89	21.88
		36	4.2883	26.383	0.0655547	0.211289		36	0.056	0.0003	0.000527545	3.80547e-06		36	0.5417	2.1327	0.0153633	0.0761507			0.12	9.34	17.49	10.7		0.12	37.08	20.2	25.9		0.12	11.28	10.85	9.45		0.12	0.01	0	0			0.12	0.74	0.45	0.06		0.12	19.95	21.8
		37	4.0112	26.425	0.0613187	0.211625		37	0.257	0.0297	0.00242106	0.000376741		37	0.4946	2.0812	0.0140275	0.0743119			0.12333	9.85	16.72	11.13		0.12333	48.34	23.86	21.03		0.12333	10.6	10.5	9.62		0.12333	0.01	0	0			0.12333	1.04	1.2	0.2		0.12333	19.24	21.22
		38	4.5302	30.021	0.0692526	0.240424		38	0.626	0.012	0.0058972	0.000152219		38	0.6077	1.723	0.0172351	0.0615219			0.12667	10.88	19.52	17.75		0.12667	48.14	25.78	22.76		0.12667	10.83	11.07	9.29		0.12667	0	0	0			0.12667	0.44	0.94	0.18		0.12667	20.29	21.65
		39	4.9926	31.654	0.0763212	0.253502		39	1.048	0.1506	0.00987263	0.00191035		39	0.3773	1.6012	0.0107007	0.0571728			0.13	13.72	19.56	21.59		0.13	47.38	22.57	23.54		0.13	10.75	11.37	10.07		0.13	0	0	0			0.13	0.74	0.54	0.3		0.13	20.08	20.56
		40	5.5317	36.398	0.0845624	0.291494		40	1.056	0.322	0.009948	0.00408454		40	0.2222	1.6375	0.00630187	0.058469			0.13333	13.78	15.28	17.93		0.13333	47.75	20.15	22.31		0.13333	11.33	11.75	10.01		0.13333	0	0	0			0.13333	0.73	0.66	0.35		0.13333	20.38	20.08
		41	5.1511	41.714	0.0787442	0.334067		41	0.753	0.1351	0.0070936	0.00171373		41	0.4764	2.0088	0.0135113	0.0717267			0.13667	14.97	16.21	16.01		0.13667	40.69	19.87	24.81		0.13667	11.09	11.44	10.05		0.13667	0	0	0			0.13667	0.24	0.56	0.53		0.13667	20	19.42
		42	3.6938	42.047	0.0564667	0.336734		42	0.499	0.002	0.00470081	2.53698e-05		42	0.6816	2.011	0.019331	0.0718053			0.14	16.18	21.97	18.2		0.14	38.37	16.48	29.44		0.14	11.62	11.48	10.09		0.14	0	0	0			0.14	0.68	0.59	0.64		0.14	19.25	20.78
		43	3.3594	41.114	0.0513547	0.329262		43	0.464	0.0231	0.00437109	0.000293021		43	0.9281	2.5318	0.0263221	0.0904011			0.14333	18.91	32.12	18.94		0.14333	40.4	15.2	33.35		0.14333	10.85	11.67	10.04		0.14333	0	0	0			0.14333	0.23	0.4	0.52		0.14333	19.08	21.43
		44	3.9555	43.081	0.0604672	0.345015		44	0.401	0.0952	0.0037776	0.0012076		44	0.9449	2.9426	0.0267985	0.105069			0.14667	19.77	39.15	22.76		0.14667	38.41	16.56	44.96		0.14667	11.58	11.45	10.5		0.14667	0.02	0	0			0.14667	0.4	0.97	0.82		0.14667	19.07	20.78
		45	4.8223	42.344	0.0737179	0.339113		45	0.503	0.0676	0.00473849	0.000857499		45	0.5213	3.5084	0.0147847	0.125272			0.15	15.86	27.68	22.33		0.15	32.97	17.69	52.38		0.15	11.45	12.06	10.96		0.15	0.02	0.06	0			0.15	0.73	1.04	0.64		0.15	19.59	21.61
		46	5.1458	43.016	0.0786632	0.344495		46	0.817	0.001	0.00769651	1.26849e-05		46	0.394	3.4329	0.0111743	0.122576			0.15333	13.55	24.1	21.29		0.15333	27.32	16.38	42.02		0.15333	12.67	12.48	10.41		0.15333	0	0	0			0.15333	0.58	1.42	0.77		0.15333	20.82	21.59
		47	5.417	41.102	0.082809	0.329166		47	0.787	0.019	0.0074139	0.000241013		47	1.2052	3.511	0.034181	0.125365			0.15667	13.99	21.96	20.74		0.15667	20.69	13.77	30.87		0.15667	12.59	12.59	10.94		0.15667	0.22	0.02	0			0.15667	0.22	0.66	0.38		0.15667	21.24	20.02
		48	5.3746	36.834	0.0821608	0.294986		48	0.557	0.001	0.00524719	1.26849e-05		48	1.7784	3.4604	0.0504376	0.123558			0.16	19.31	23.34	27.06		0.16	21	16.71	25.42		0.16	12.43	12.84	11.02		0.16	0.06	0.18	0			0.16	0.71	0.62	0.46		0.16	20.21	19.27
		49	6.5015	33.713	0.0993876	0.269991		49	0.555	0.019	0.00522835	0.000241013		49	1.221	3.5485	0.0346291	0.126704			0.16333	20.03	27.11	26.2		0.16333	20.72	21.25	23.28		0.16333	13.65	14.62	12.1		0.16333	0.12	0.04	0			0.16333	0.62	1.06	0.29		0.16333	20.32	20.55
		50	8.2714	31.312	0.126444	0.250763		50	0.552	0	0.00520009	0		50	0.4801	4.0016	0.0136162	0.142882			0.16667	20.7	30.2	22.21		0.16667	17.9	21.45	20.11		0.16667	13.81	14.08	12.99		0.16667	0.04	0	0			0.16667	0.22	0.44	0.39		0.16667	20.93	22.16
		51	8.6301	27.164	0.131927	0.217543		51	0.458	0.1503	0.00431457	0.00190654		51	0.4012	3.7357	0.0113785	0.133388			0.17	18.64	29.73	23.72		0.17	15.18	19.01	20.32		0.17	13.58	13.19	12.93		0.17	0.04	0	0			0.17	0.63	0.46	0.61		0.17	19.36	21.33
		52	7.8498	25.221	0.119999	0.201983		52	0.54	0.0191	0.00508705	0.000242282		52	0.4881	3.3951	0.0138431	0.121226			0.17333	19.2	14.92	25.86		0.17333	14.12	20.14	15.96		0.17333	13.73	13.69	12.4		0.17333	0	0	0			0.17333	0.22	0.18	0.6		0.17333	18.34	21.09
		53	6.9079	22.486	0.1056	0.18008		53	0.522	0.042	0.00491748	0.000532766		53	0.2534	3.0971	0.00718674	0.110586			0.17667	19.64	4.41	28.38		0.17667	15.36	23.32	13.1		0.17667	14.41	13.72	11.57		0.17667	0	0	0			0.17667	0.65	0.24	0.44		0.17667	18.13	22.16
		54	8.207	20.119	0.125459	0.161123		54	0.365	0.0426	0.00343847	0.000540377		54	0.2581	3.5478	0.00732003	0.126679			0.18	19.51	3.76	28.4		0.18	18.78	24.21	12.33		0.18	13.97	13.26	12.5		0.18	0	0	0			0.18	0.24	0.12	0.32		0.18	19.15	21.77
		55	10.1561	15.94	0.155255	0.127656		55	0.41	0.045	0.00386239	0.00057082		55	0.9136	3.6799	0.0259108	0.131395			0.18333	25.31	3.72	30.42		0.18333	17.61	23.35	15.82		0.18333	15.49	13.23	12.19		0.18333	0	0	0			0.18333	0.21	0.32	0.67		0.18333	19.38	21.5
		56	11.6904	16.551	0.17871	0.132549		56	0.317	0.1049	0.00298628	0.00133065		56	0.4222	4.2678	0.0119741	0.152387			0.18667	27.45	3.28	30.82		0.18667	17.36	23.7	16.97		0.18667	16.67	13.05	11.3		0.18667	0	0	0			0.18667	0.75	0.82	0.58		0.18667	20.13	22.02
		57	13.7105	16.409	0.209591	0.131412		57	0.249	0.0698	0.00234569	0.000885406		57	0.1412	3.7564	0.00400461	0.134127			0.19	28.68	5.2	29.73		0.19	25.63	24.05	17.71		0.19	15.83	12.84	11.04		0.19	0	0	0			0.19	0.27	0.54	0.63		0.19	20.99	21.83
		58	13.8318	16.047	0.211445	0.128513		58	0.256	0.1861	0.00241164	0.00236066		58	0.4091	3.7705	0.0116026	0.13463			0.19333	28.24	5.06	27.44		0.19333	40.13	28.53	17.92		0.19333	15.78	11.89	10.39		0.19333	0	0	0			0.19333	0.44	1.32	0.54		0.19333	20.9	21.25
		59	14.4827	14.261	0.221395	0.11421		59	0.175	0.1062	0.00164858	0.00134714		59	0.4909	3.1856	0.0139225	0.113746			0.19667	29.92	5.96	23.7		0.19667	47.18	32.43	21.39		0.19667	15.7	12.74	10.71		0.19667	0	0	0			0.19667	0.64	1.28	0.3		0.19667	21.23	18.64
		60	15.7361	12.937	0.240556	0.103606		60	0.13	0.1795	0.00122466	0.00227694		60	0.487	2.9399	0.0138119	0.104973			0.2	36.06	6.34	22.02		0.2	39.15	28.12	26.16		0.2	15.08	13.6	11.22		0.2	0	0	0			0.2	0.43	0.92	0.08		0.2	20.93	19.39
		61	15.0101	13.971	0.229457	0.111887		61	0.176	0.0558	0.001658	0.000707817		61	0.4393	2.7584	0.0124591	0.0984921			0.20333	45.44	7.66	24.03		0.20333	24.16	24.14	28.25		0.20333	15.07	13.69	11.47		0.20333	0	0	0			0.20333	0.94	0.57	0.16		0.20333	20.41	19.02
		62	15.4828	15.307	0.236684	0.122586		62	0.015	0	0.000141307	0		62	0.3741	2.3901	0.0106099	0.0853415			0.20667	44.22	9.89	19.6		0.20667	22.87	27.93	30.29		0.20667	15.92	14.1	11.05		0.20667	0	0	0			0.20667	0.89	0.4	0.33		0.20667	21.77	20.05
		63	18.2345	16.8	0.278748	0.134543		63	0	0.0043	0	5.45451e-05		63	0.5526	3.0371	0.0156724	0.108443			0.21	38.28	8.65	19.86		0.21	18.06	30.78	33.18		0.21	16	13.37	11.14		0.21	0	0	0			0.21	1.28	0.24	0.22		0.21	21.22	19.45
		64	17.5042	22.022	0.267584	0.176364		64	0	0.0549	0	0.000696401		64	0.2884	3.0387	0.00817938	0.108501			0.21333	33.05	8.48	19.99		0.21333	15.86	28.37	27.04		0.21333	15.63	13.39	11.06		0.21333	0	0	0			0.21333	0.97	0.02	0.36		0.21333	21.76	19.51
		65	15.0174	23.66	0.229569	0.189482		65	0	0.2887	0	0.00366213		65	0.0862	3.4233	0.00244474	0.122233			0.21667	27.99	8.51	13.52		0.21667	21.74	26.08	24.16		0.21667	15.65	13.02	11.21		0.21667	0	0	0			0.21667	0.67	0.98	0.54		0.21667	21.63	18.93
		66	15.1418	22.55	0.231471	0.180592		66	0	0.0758	0	0.000961515		66	0.3561	3.4629	0.0100994	0.123647			0.22	21.83	9.23	9.28		0.22	22.72	25.26	25.13		0.22	15.09	12.84	10.42		0.22	0	0	0			0.22	0.34	0.26	0.24		0.22	22.42	18.27
		67	15.1898	21.345	0.232205	0.170942		67	0	0.0286	0	0.000362788		67	0.5737	3.2638	0.0162708	0.116538			0.22333	18.39	9.76	12.63		0.22333	20.64	25.54	24.79		0.22333	13.26	12.68	9.44		0.22333	0	0	0			0.22333	0.35	0.39	0.3		0.22333	22.74	19.92
		68	16.8068	21.89	0.256923	0.175307		68	0	0.0278	0	0.00035264		68	0.3574	3.2818	0.0101363	0.117181			0.22667	16.95	10.11	15.53		0.22667	19.46	26.46	20.77		0.22667	13.42	11.92	8.61		0.22667	0	0	0			0.22667	0.47	0.19	0.16		0.22667	21.11	20.32
		69	19.136	24.966	0.29253	0.199941		69	0.012	0	0.000113045	0		69	0.7242	2.7942	0.0205392	0.0997704			0.23	10.42	9.17	11.24		0.23	21.6	27.95	25.15		0.23	13.72	11.01	9.65		0.23	0	0	0			0.23	0.58	0.28	0.14		0.23	21.32	20.4
		70	19.5096	26.342	0.298241	0.21096		70	0.046	0.0011	0.000433341	1.39534e-05		70	0.514	2.6318	0.0145777	0.0939717			0.23333	6.26	10.09	7.87		0.23333	23.35	28.83	23.55		0.23333	13.2	10.95	9.78		0.23333	0	0	0			0.23333	0.46	0.19	0.14		0.23333	20.41	20.28
		71	18.0923	28.273	0.276575	0.226425		71	0.037	0.0502	0.000348557	0.000636782		71	0.3351	3.3989	0.00950385	0.121362			0.23667	9.51	10.14	6.41		0.23667	20.69	23.38	20.89		0.23667	12.85	11.72	9.21		0.23667	0	0	0			0.23667	0.75	0.19	0.2		0.23667	21.46	20.15
		72	18.5609	28.688	0.283738	0.229748		72	0.037	0.192	0.000348557	0.0024355		72	0.1586	3.4799	0.00449809	0.124254			0.24	12.7	11.01	6.58		0.24	20.58	27.81	22.57		0.24	12.43	12.22	9.01		0.24	0	0	0			0.24	0.98	0.24	0.09		0.24	22.14	20.2
		73	20.7737	28.765	0.317565	0.230365		73	0.01	0.2006	9.42045e-05	0.00254459		73	0.2516	3.7001	0.00713569	0.132117			0.24333	10.32	11.76	7.64		0.24333	18.81	32.74	25.49		0.24333	12.41	11.88	9.05		0.24333	0	0	0			0.24333	0.26	0.24	0.34		0.24333	21.22	20.25
		74	23.2193	23.693	0.354951	0.189746		74	0.007	0.1624	6.59432e-05	0.00206003		74	0.4628	3.4124	0.0131256	0.121844			0.24667	6.64	16.46	6.22		0.24667	23.72	29.52	26.07		0.24667	12.24	11.83	10.21		0.24667	0	0	0			0.24667	0.87	0.35	1.38		0.24667	21.16	20.1
		75	26.3946	22.598	0.403491	0.180977		75	0.003	0.2851	2.82614e-05	0.00361646		75	0.1811	3.4747	0.00513622	0.124069			0.25	5.25	20.23	6.4		0.25	29.76	29.77	24.08		0.25	13.82	11.9	10.15		0.25	0	0	0			0.25	0.88	0.3	2.08		0.25	21.46	20.45
		76	31.3115	23.337	0.478655	0.186895		76	0.007	0.0661	6.59432e-05	0.000838472		76	0.1675	3.9254	0.00475051	0.140161			0.25333	3.27	20.97	5.33		0.25333	34.91	28.3	21.75		0.25333	13.71	11.8	9.76		0.25333	0	0	0			0.25333	0.6	0.28	0.16		0.25333	20.39	20.36
		77	32.4669	24.582	0.496317	0.196865		77	0.005	0.0273	4.71023e-05	0.000346298		77	0.3425	4.4837	0.00971372	0.160096			0.25667	2.12	20.88	6.36		0.25667	33.21	26.7	25.43		0.25667	13.99	11.87	9.81		0.25667	0	0	0			0.25667	0.9	0.34	0.15		0.25667	19.67	21.41
		78	30.9944	22.753	0.473807	0.182218		78	0.024	0.0861	0.000226091	0.00109217		78	0.5471	3.7393	0.0155164	0.133516			0.26	2.2	17.96	6.82		0.26	32.71	35	28.64		0.26	13.7	12.16	9.58		0.26	0	0	0			0.26	0.44	0.8	0.15		0.26	20.33	21.19
		79	28.5313	22.194	0.436154	0.177741		79	0.057	0.1668	0.000536966	0.00211584		79	0.1572	3.5379	0.00445839	0.126325			0.26333	3.16	21.14	4.18		0.26333	34.45	39.48	23.42		0.26333	14.09	13.15	9.8		0.26333	0	0	0			0.26333	0.56	0.3	0.12		0.26333	19.17	21.02
		80	30.5167	23.633	0.466505	0.189265		80	0.099	0.2344	0.000932625	0.00297334		80	0.5291	3.7377	0.0150059	0.133459			0.26667	2.86	23.29	5.32		0.26667	30.9	39.51	20.77		0.26667	14.2	13.93	10.17		0.26667	0	0	0			0.26667	1.27	1.03	0.36		0.26667	19.82	21.47
		81	32.6698	23.569	0.499419	0.188753		81	0.274	0.0541	0.0025812	0.000686253		81	0.5662	3.7106	0.0160581	0.132492			0.27	4	26.55	7.07		0.27	31.45	44.11	23.9		0.27	13.9	13.29	10.53		0.27	0	0	0			0.27	1.7	0.45	0.36		0.27	19.54	20.34
		82	34.2564	23.616	0.523673	0.189129		82	0.33	0.031	0.00310875	0.000393232		82	0.4109	3.6089	0.0116536	0.12886			0.27333	3.67	27.92	7.16		0.27333	34.68	51.86	26.22		0.27333	14.99	13.64	11.1		0.27333	0	0	0			0.27333	3.33	0.46	0.28		0.27333	19.04	19.92
		83	36.627	22.399	0.559912	0.179383		83	0.298	0.268	0.0028073	0.00339955		83	0.1786	2.5771	0.00506532	0.0920186			0.27667	2.24	28.87	8.36		0.27667	30.99	63.96	25.54		0.27667	14.49	13.42	10.41		0.27667	0	0	0			0.27667	2.42	0.3	0.42		0.27667	19.37	20.61
		84	37.0843	24.277	0.566903	0.194423		84	0.255	0.1399	0.00240222	0.00177462		84	0.3079	2.6143	0.00873242	0.0933469			0.28	3.22	29.91	6.61		0.28	23.3	59.24	26.78		0.28	14.5	13.24	10.91		0.28	0	0	0.02			0.28	1.27	0.33	0.08		0.28	19.22	20.11
		85	37.9042	24.893	0.579437	0.199356		85	0.272	0.0232	0.00256236	0.00029429		85	0.4778	2.8626	0.013551	0.102213			0.28333	4.44	33.77	5.14		0.28333	22.33	53.47	28.37		0.28333	14.43	13.62	10.43		0.28333	0	0	0.02			0.28333	2.12	0.24	0.08		0.28333	19.99	20.11
		86	36.551	25.586	0.558751	0.204906		86	0.395	0.0178	0.00372108	0.000225791		86	0.5754	2.3514	0.0163191	0.0839597			0.28667	4.61	34.78	7.36		0.28667	24.78	55.88	33.09		0.28667	15.08	13.17	10.43		0.28667	0	0	0			0.28667	1.97	0.34	0.1		0.28667	19.16	19.71
		87	33.3841	23.76	0.510339	0.190282		87	0.447	0	0.00421094	0		87	0.9242	3.0117	0.0262115	0.107537			0.29	3.83	40.85	9.86		0.29	26.24	59.7	32.4		0.29	14.67	13.82	10.74		0.29	0.01	0	0.22			0.29	1.36	0.46	0.77		0.29	18.76	20.62
		88	29.4223	21.302	0.449775	0.170598		88	0.267	0	0.00251526	0		88	0.6691	2.9966	0.0189765	0.106997			0.29333	3.41	52.93	13.19		0.29333	25.43	62.07	28.96		0.29333	15.65	14.45	11.94		0.29333	0.01	0	0.06			0.29333	0.88	0.12	1.16		0.29333	19.29	19.17
		89	24.4313	19.738	0.373478	0.158072		89	0.169	0	0.00159206	0		89	0.8994	2.7495	0.0255081	0.0981743			0.29667	2.65	58.58	16.06		0.29667	22.58	71.16	30.01		0.29667	16.96	14.47	11.84		0.29667	0	0	0.12			0.29667	0.7	0.32	1.21		0.29667	19.27	19.35
		90	22.6795	21.643	0.346699	0.173328		90	0.221	0.0218	0.00208192	0.000276531		90	0.8008	2.7588	0.0227117	0.0985064			0.3	3.61	63.04	17.8		0.3	26.92	82.87	26.36		0.3	16.71	14.79	11.51		0.3	0	0	0.04			0.3	0.62	0.18	0.37		0.3	19.24	20.34
		91	20.2974	26.278	0.310284	0.210448		91	0.359	0.3172	0.00338194	0.00402365		91	0.7165	2.3954	0.0203208	0.0855308			0.30333	5.75	57.21	25.39		0.30333	37.79	83.54	24.63		0.30333	16.44	14.38	12.51		0.30333	0	0	0.04			0.30333	0.26	0.14	0.62		0.30333	19.21	20.23
		92	18.3951	27.492	0.281204	0.22017		92	0.338	0.4112	0.00318411	0.00521603		92	0.452	1.4829	0.0128193	0.0529488			0.30667	7.53	57.58	41.92		0.30667	41.63	84.21	27.68		0.30667	15.65	14.73	12.27		0.30667	0	0	0.02			0.30667	1.04	0.2	0.22		0.30667	19.31	19.76
		93	18.1321	29.096	0.277183	0.233016		93	0.334	0.0699	0.00314643	0.000886674		93	0.3976	1.8371	0.0112764	0.065596			0.31	6.9	62.37	42.17		0.31	33.84	87.54	26.61		0.31	15.42	15.1	12.06		0.31	0	0	0.32			0.31	0.32	0.5	0.28		0.31	18.78	19.73
		94	21.0112	28.386	0.321196	0.22733		94	0.139	0.03	0.00130944	0.000380547		94	0.5226	2.6405	0.0148216	0.0942824			0.31333	8.2	69.42	34.87		0.31333	29.74	83.77	24.7		0.31333	15.57	15.4	12.37		0.31333	0	0	0.36			0.31333	0.16	0.85	0.3		0.31333	19.51	19.55
		95	25.1316	25.139	0.384184	0.201326		95	0.054	0.1484	0.000508704	0.00188244		95	0.6879	3.1445	0.0195097	0.112278			0.31667	12.55	47.96	38.39		0.31667	33.09	81.99	25.14		0.31667	15.54	16.33	12.47		0.31667	0	0	0.06			0.31667	0.1	1.1	0.39		0.31667	18.87	19.3
		96	26.3191	23.446	0.402337	0.187768		96	0.144	0.2171	0.00135655	0.00275389		96	0.49	3.2302	0.013897	0.115338			0.32	19.67	34.46	42.54		0.32	37.32	80.43	27		0.32	15.77	15.85	12.49		0.32	0	0	0.04			0.32	0.08	0.2	0.28		0.32	18.07	18.77
		97	26.0532	23.347	0.398272	0.186975		97	0.284	0.4264	0.00267541	0.00540884		97	0.3938	3.1151	0.0111687	0.111229			0.32333	20	39.57	52.52		0.32333	47.2	85.73	24.66		0.32333	15.51	15.75	12.58		0.32333	0	0	0.04			0.32333	0.18	0.24	0.46		0.32333	17.57	19.07
		98	26.5106	26.435	0.405264	0.211705		98	0.268	0.4315	0.00252468	0.00547353		98	0.5718	3.357	0.016217	0.119866			0.32667	17.93	55.56	63.31		0.32667	61.18	89.75	22.65		0.32667	15.86	15.44	13.31		0.32667	0	0	0.04			0.32667	0.14	0.06	1.64		0.32667	18.15	20.63
		99	23.6997	29.139	0.362294	0.23336		99	0.185	0.0534	0.00174278	0.000677374		99	0.5503	3.9229	0.0156072	0.140072			0.33	22.42	58.64	60.52		0.33	76.79	90.59	23.78		0.33	16.84	15.72	15.09		0.33	0	0	0.04			0.33	0.14	0.04	2.1		0.33	18.08	19.93
		100	19.9253	30.185	0.304596	0.241737		100	0.085	0.0017	0.000800739	2.15643e-05		100	0.8349	3.6267	0.0236788	0.129496			0.33333	27.1	56.72	51.68		0.33333	88.68	89.88	30.75		0.33333	18.85	16.06	15.18		0.33333	0	0	0			0.33333	0.44	0.14	2.78		0.33333	18.78	20.67
		101	15.3495	29.891	0.234646	0.239383		101	0.085	0.0368	0.000800739	0.000466804		101	0.1526	3.5159	0.00432792	0.12554			0.33667	35.49	55.09	48.14		0.33667	90.77	77.45	36.03		0.33667	18.86	15.69	14.99		0.33667	0.02	0	0.04			0.33667	0.68	0.08	2.1		0.33667	19.07	20.23
		102	13.9041	28.572	0.21255	0.228819		102	0.129	0.0032	0.00121524	4.05917e-05		102	0.2206	2.8749	0.00625649	0.102652			0.34	39	63.76	40.45		0.34	80.51	74.01	40.92		0.34	17.94	16.9	14.13		0.34	0	0	0.08			0.34	0.92	0.08	1.78		0.34	19.41	21.07
		103	15.8926	26.644	0.242948	0.213379		103	0.191	0.025	0.00179931	0.000317122		103	0.4148	2.8469	0.0117642	0.101652			0.34333	39.85	74.44	44.35		0.34333	69.41	78.64	46.62		0.34333	17.4	17	13.9		0.34333	0	0	0.06			0.34333	0.22	0.2	2.26		0.34333	19.59	19.71
		104	16.6421	26.828	0.254406	0.214853		104	0.246	0.3195	0.00231743	0.00405283		104	0.5272	3.038	0.014952	0.108476			0.34667	47.96	55.79	49.24		0.34667	61.09	83.53	58.9		0.34667	16.87	17.11	13.74		0.34667	0	0	0.04			0.34667	0.58	0.7	2.63		0.34667	19.42	20.55
		105	16.3883	27.256	0.250526	0.21828		105	0.417	0.0467	0.00392833	0.000592385		105	0.5	3.5898	0.0141806	0.128178			0.35	52.07	44.83	55.67		0.35	57.72	83.88	68.91		0.35	15.47	17.57	14.37		0.35	0.08	0	0.02			0.35	0.11	0.3	1.68		0.35	19.01	22.54
		106	14.7293	28.176	0.225165	0.225648		106	0.592	0.0991	0.00557691	0.00125707		106	0.7209	3.2229	0.0204456	0.115078			0.35333	34.4	36.82	66.54		0.35333	57.09	91.1	72.71		0.35333	16.17	17.17	13.36		0.35333	0.04	0	0.04			0.35333	0.43	0.12	0.62		0.35333	18.63	23.53
		107	12.7704	30.752	0.195219	0.246278		107	0.667	0.1077	0.00628344	0.00136616		107	0.6193	3.1413	0.0175641	0.112164			0.35667	27.85	28.41	81.18		0.35667	58.09	99.24	66.28		0.35667	16.31	15.94	13.37		0.35667	0	0	0.2			0.35667	0.14	0.2	0.28		0.35667	20.02	24.49
		108	10.4766	33.877	0.160154	0.271305		108	0.745	0.2198	0.00701824	0.00278814		108	0.3319	3.4433	0.00941309	0.122947			0.36	32.63	18.07	78.19		0.36	60.92	107.79	68.44		0.36	15.96	15.87	13.1		0.36	0.04	0.02	0			0.36	0.16	0.66	0.39		0.36	18.77	25.16
		109	7.4326	35.955	0.113621	0.287946		109	0.778	0.18	0.00732911	0.00228328		109	0.6047	3.841	0.01715	0.137148			0.36333	36.14	18.95	72.67		0.36333	58.17	109.69	72.1		0.36333	14.57	15.75	13.74		0.36333	0.08	0.11	0			0.36333	0	0.34	0.69		0.36333	19.23	25.3
		110	5.6201	35.99	0.0859138	0.288227		110	0.527	0.2458	0.00496458	0.00311795		110	0.4273	3.1339	0.0121188	0.1119			0.36667	46.98	19.63	67.02		0.36667	51.97	105.61	62.93		0.36667	14.68	15.53	12.74		0.36667	0.02	0.04	0			0.36667	0.02	0.22	0.28		0.36667	19	27.42
		111	4.799	34.362	0.0733617	0.275189		111	0.42	0.0862	0.00395659	0.00109344		111	0.8999	3.1751	0.0255223	0.113371			0.37	59	15.69	53.83		0.37	54.79	96.61	57.07		0.37	13.09	14.39	12.07		0.37	0.02	0.15	0			0.37	0.06	0.48	0.45		0.37	19.6	26.72
		112	4.6965	30.468	0.0717948	0.244004		112	0.803	0.3609	0.00756462	0.00457798		112	1.085	3.2572	0.0307719	0.116302			0.37333	60.59	15.27	47.25		0.37333	57.66	91.93	54.6		0.37333	11.6	12.75	12.99		0.37333	0.04	0.29	0			0.37333	0.15	0.56	0.56		0.37333	19.69	26.52
		113	5.2638	29.506	0.080467	0.236299		113	0.271	0.5619	0.00255294	0.00712764		113	1.0271	2.7512	0.0291298	0.098235			0.37667	68.8	16.72	43.94		0.37667	60.94	89.92	49.75		0.37667	11.01	12.05	13.19		0.37667	0.06	0.48	0			0.37667	0.25	0.61	0.18		0.37667	19.67	25.95
		114	7.0735	33.035	0.108132	0.264561		114	0.203	0.564	0.00191235	0.00715428		114	2.1673	2.9468	0.0614673	0.105219			0.38	68.52	18.12	43.82		0.38	69.65	82.6	44.19		0.38	10.76	11.96	13.12		0.38	0.02	0.5	0			0.38	0.3	0.76	0.44		0.38	20.91	25.66
		115	8.326	34.825	0.127279	0.278897		115	0.205	0.0636	0.00193119	0.00080676		115	1.5801	2.4278	0.0448136	0.0866876			0.38333	57.68	17.59	42.65		0.38333	79.36	68.03	42.81		0.38333	11.1	11.2	13.28		0.38333	0.26	0.16	0.04			0.38333	0.15	0.78	0.6		0.38333	20.06	24.91
		116	10.5985	36.828	0.162018	0.294938		116	0.394	0.089	0.00371166	0.00112896		116	0.8117	2.2334	0.0230208	0.0797463			0.38667	48.02	22.05	45.82		0.38667	88.37	54.14	48.14		0.38667	11.84	11.51	14.49		0.38667	0.06	0.19	0			0.38667	0.28	0.89	0.42		0.38667	21.21	25.82
		117	13.1795	35.231	0.201473	0.282148		117	0.954	0.0985	0.00898711	0.00124946		117	1.1063	2.4024	0.031376	0.0857807			0.39	40.74	22.07	43.84		0.39	91.57	51.3	51.09		0.39	11.32	11.21	13.55		0.39	0.36	0.48	0.04			0.39	0.76	1.4	0.35		0.39	20.83	24.4
		118	13.0009	34.376	0.198743	0.275301		118	0.929	0.1286	0.0087516	0.00163128		118	1.4097	2.2065	0.0399808	0.0787858			0.39333	36.32	21.92	41.27		0.39333	89.38	51.18	51.5		0.39333	11.15	11.52	12.38		0.39333	0.1	0.76	0.12			0.39333	0.56	0.3	0.54		0.39333	20.22	25.14
		119	9.2999	31.646	0.142166	0.253438		119	0.711	0.0566	0.00669794	0.000717965		119	1.4661	2.4519	0.0415804	0.0875482			0.39667	37.03	20.96	38.39		0.39667	72.49	58.34	58.89		0.39667	11.11	11.73	10.82		0.39667	0.08	0.84	0.04			0.39667	0.37	0.84	0.69		0.39667	20.96	23.6
		120	7.5576	30.034	0.115532	0.240528		120	0.241	0.131	0.00227033	0.00166172		120	0.6687	2.8135	0.0189652	0.10046			0.4	41.75	22.72	42.3		0.4	63.58	69.39	67.82		0.4	11.45	11.29	10.48		0.4	0	0.3	0			0.4	0.3	0.9	0.06		0.4	20.51	22.49
		121	5.9006	27.732	0.0902017	0.222092		121	0.085	0.1217	0.000800739	0.00154375		121	1.0406	3.0863	0.0295127	0.1102			0.40333	40.09	25.74	39.57		0.40333	62.87	74.83	76.96		0.40333	12.21	11.68	9.83		0.40333	0.02	0.84	0			0.40333	0.26	2.57	0.17		0.40333	20.5	23.34
		122	5.4689	24.811	0.0836024	0.198699		122	0.037	0.3546	0.000348557	0.00449806		122	0.5644	3.1496	0.0160071	0.11246			0.40667	35.98	24.59	37.55		0.40667	67.17	76.52	88.17		0.40667	12.91	11.91	10.16		0.40667	0.02	0.84	0			0.40667	1.18	1.15	0.4		0.40667	21.14	23.32
		123	5.5036	23.462	0.0841328	0.187896		123	0.05	0.1279	0.000471023	0.0016224		123	0.466	2.6285	0.0132163	0.0938539			0.41	36.99	25.74	38.19		0.41	81.88	82.13	90.17		0.41	13.79	11.45	10.46		0.41	0.04	1.54	0			0.41	1.63	0.72	0.18		0.41	21.73	24.23
		124	5.3026	24.081	0.0810602	0.192853		124	0.01	0.4128	9.42045e-05	0.00523633		124	0.2397	2.3897	0.00679819	0.0853272			0.41333	38.94	29.66	39.14		0.41333	85.98	76.35	91.38		0.41333	13.65	11.93	10.75		0.41333	0	0.43	0.04			0.41333	0.99	0.38	0.19		0.41333	20.12	23.72
		125	5.6942	24.323	0.0870465	0.194791		125	0.009	0.1177	8.47841e-05	0.00149301		125	0.3497	2.0383	0.00991792	0.0727801			0.41667	36.48	27.44	38.08		0.41667	83.6	67.71	86.67		0.41667	13.57	12.44	10.52		0.41667	0.04	0.48	0.14			0.41667	0.42	0.74	0.26		0.41667	19.91	23.83
		126	6.5349	26.05	0.0998982	0.208622		126	0.007	0.0303	6.59432e-05	0.000384352		126	0.2186	2.1352	0.00619977	0.07624			0.42	37.26	28.16	36.15		0.42	88.8	63.49	89.9		0.42	14.03	12.76	10.43		0.42	0.08	0.34	0.02			0.42	1.54	0.95	0.86		0.42	19.39	24.49
		127	7.133	26.916	0.109041	0.215557		127	0.047	0.1788	0.000442761	0.00226806		127	0.3699	2.1381	0.0104908	0.0763435			0.42333	37.89	28.13	35.31		0.42333	88.73	56.46	86.51		0.42333	14.89	13.05	10.66		0.42333	0.08	1.07	0.1			0.42333	0.94	1.08	0.17		0.42333	20.17	25.32
		128	8.3601	27.354	0.1278	0.219065		128	0.164	0.3851	0.00154495	0.00488495		128	0.9868	2.1524	0.0279869	0.0768541			0.42667	35.55	27.28	36.41		0.42667	81.73	56.08	81.32		0.42667	16.24	13.07	10.61		0.42667	0.8	0.94	0.1			0.42667	0.55	1.46	0.22		0.42667	21.31	24.61
		129	7.4376	26.829	0.113698	0.214861		129	0.052	0.4089	0.000489864	0.00518685		129	0.2958	2.291	0.00838925	0.081803			0.43	31.33	31.07	40.12		0.43	71.13	60.36	84.85		0.43	18.62	13.13	11		0.43	0.06	0.52	0			0.43	0.73	0.75	0.78		0.43	21.48	24.74
		130	6.4503	25.024	0.0986049	0.200405		130	0.118	0.449	0.00111161	0.00569552		130	0.0455	2.8296	0.00129044	0.101034			0.43333	31.53	32.52	39.24		0.43333	64.27	70.69	80.01		0.43333	21.09	13.17	11.63		0.43333	0.02	0.58	0.1			0.43333	0.64	0.82	0.46		0.43333	21.44	26.26
		131	5.4398	23.333	0.0831575	0.186863		131	0.194	0.4688	0.00182757	0.00594668		131	0.0298	3.1411	0.000845165	0.112157			0.43667	33.44	41.11	40.92		0.43667	62.97	75.11	72.7		0.43667	23.1	14.42	10.95		0.43667	0.06	0.63	0			0.43667	0.51	1.6	0.77		0.43667	22.94	26.85
		132	5.655	26.601	0.0864473	0.213035		132	0.132	0.1496	0.0012435	0.00189766		132	0.0926	3.0654	0.00262625	0.109454			0.44	33.23	53.32	42.51		0.44	61.94	63.7	65.33		0.44	24.16	15.2	10.81		0.44	0.04	0.55	0.1			0.44	0.63	0.77	0.22		0.44	23.28	26.2
		133	5.102	29.941	0.0779936	0.239783		133	0.007	0.0203	6.59432e-05	0.000257503		133	0	3.0519	0	0.108972			0.44333	34.08	53.64	46.11		0.44333	61.58	55.66	73.62		0.44333	25.77	15.79	12.15		0.44333	0.25	0.62	0.1			0.44333	0.64	0.81	0.28		0.44333	22.31	25.89
		134	4.9826	32.791	0.0761684	0.262607		134	0	0.0952	0	0.0012076		134	0.055	3.2507	0.00155987	0.11607			0.44667	31.59	61.62	62.93		0.44667	74.74	51.02	84.64		0.44667	27.04	16.05	11.76		0.44667	0.02	0.5	0.18			0.44667	0.24	1.29	0.74		0.44667	22.21	25.96
		135	5.0787	31.855	0.0776374	0.255111		135	0.002	0.0991	1.88409e-05	0.00125707		135	0.1339	3.0848	0.00379757	0.110147			0.45	32.51	67.33	50.69		0.45	87.93	70.35	77.34		0.45	28.26	16.46	12.07		0.45	0.02	0.64	0.22			0.45	0.78	0.58	0.98		0.45	22.27	27.49
		136	5.4541	29.066	0.0833761	0.232776		136	0.031	0.0094	0.000292034	0.000119238		136	0.0549	2.7821	0.00155703	0.0993384			0.45333	35.12	56.4	35.77		0.45333	104.79	100.87	62.57		0.45333	29.1	17.32	12.51		0.45333	0.09	1.03	0.22			0.45333	0.38	0.59	0.82		0.45333	20.96	26.55
		137	5.8601	28.759	0.0895826	0.230317		137	0.043	0.1103	0.00040508	0.00139914		137	0.1114	2.9372	0.00315944	0.104876			0.45667	35.86	57.47	37.52		0.45667	128.96	104.6	50.12		0.45667	35.18	21.04	13.39		0.45667	0.06	1.22	0.26			0.45667	0.52	0.22	0.72		0.45667	20.39	25.05
		138	7.2501	29	0.110831	0.232247		138	0.094	0.2903	0.000885523	0.00368243		138	0.1668	3.0076	0.00473065	0.10739			0.46	38.18	56.23	45.75		0.46	120.95	103.38	48.93		0.46	50.63	22.74	13.77		0.46	0.01	1.23	0.26			0.46	0.63	0.57	0.59		0.46	21.39	24.14
		139	7.6225	27.641	0.116524	0.221364		139	0.033	0.3429	0.000310875	0.00434965		139	0.2999	3.7858	0.00850553	0.135177			0.46333	39.17	36.01	62.85		0.46333	102.81	108.21	53.52		0.46333	63.17	23.49	14.23		0.46333	0	1.55	0.16			0.46333	0.86	1.1	0.48		0.46333	21.95	23.6
		140	7.2627	26.446	0.111024	0.211793		140	0.289	1.2135	0.00272251	0.0153931		140	0.3855	4.1306	0.0109333	0.147488			0.46667	40.64	23.62	56.25		0.46667	80.12	120.04	60.5		0.46667	60.66	24.07	14.96		0.46667	0.19	1.59	0.04			0.46667	0.42	0.38	0.51		0.46667	23.57	24.17
		141	7.4618	24.898	0.114068	0.199396		141	0.283	0.7184	0.00266599	0.00911283		141	0.5113	4.8274	0.0145011	0.172368			0.47	47.3	22.1	37		0.47	67.46	119.92	69.02		0.47	59.09	25.54	17.85		0.47	0.61	0.88	0.04			0.47	0.52	0.33	0.22		0.47	21.56	25.67
		142	5.8447	25.573	0.0893472	0.204802		142	0.13	0.1825	0.00122466	0.00231499		142	0.0442	5.5248	0.00125357	0.19727			0.47333	58.12	20.94	28.73		0.47333	69.25	94.75	60.61		0.47333	53.88	27.77	19.79		0.47333	0.58	1.37	0.04			0.47333	0.46	0.28	0.3		0.47333	21.21	25.3
		143	6.7941	29.389	0.103861	0.235362		143	0.077	0.0966	0.000725375	0.00122536		143	0.1666	6.1455	0.00472498	0.219433			0.47667	78.52	22.39	22.97		0.47667	72.4	81.94	53.95		0.47667	50.53	32.04	20.65		0.47667	0.62	0.67	0.06			0.47667	0.24	0.23	0.89		0.47667	21.74	26.59
		144	6.5745	32.969	0.100504	0.264033		144	0.126	0.0016	0.00118698	2.02958e-05		144	0.3362	6.7417	0.00953505	0.240721			0.48	80.39	25.67	21.51		0.48	66.18	69.03	53.71		0.48	50.89	41.91	21.12		0.48	0.08	0.4	0.02			0.48	0.15	0.59	1.14		0.48	22.94	26.06
		145	8.6065	34.932	0.131566	0.279754		145	0.236	0.1184	0.00222323	0.00150189		145	0.0942	7.3937	0.00267163	0.264001			0.48333	66.76	24.45	20.62		0.48333	63.54	60.7	68.19		0.48333	53.54	62.36	22.24		0.48333	0.11	0.11	0.1			0.48333	0.28	0.51	1.12		0.48333	22.29	24.99
		146	10.531	35.901	0.160986	0.287514		146	0.315	0.2143	0.00296744	0.00271837		146	0.1311	7.4234	0.00371816	0.265062			0.48667	52.88	21.13	17.87		0.48667	78.19	63.11	81.01		0.48667	58.28	63.49	24.53		0.48667	0.06	0.43	0.1			0.48667	0.29	0.39	1.62		0.48667	22.79	26.35
		147	10.1398	37.571	0.155006	0.300888		147	0.542	0.0057	0.00510589	7.23039e-05		147	0.3333	7.7603	0.0094528	0.277091			0.49	38.66	20.65	15.62		0.49	95.34	65.93	83.96		0.49	53.92	57.01	25.51		0.49	0.24	0.31	0.08			0.49	0.84	0.65	1.78		0.49	24.01	24.66
		148	10.9171	39.555	0.166888	0.316777		148	0.44	0.0092	0.004145	0.000116701		148	0.0257	8.1875	0.000728884	0.292345			0.49333	31.09	18.62	16.3		0.49333	96.91	67.16	86.8		0.49333	49.64	53.28	25.27		0.49333	0.38	0.88	0.08			0.49333	0.28	0.55	1.32		0.49333	23.3	22.9
		149	12.303	42.371	0.188074	0.339329		149	0.634	0.0277	0.00597257	0.000351372		149	0.01	8.8511	0.000283612	0.31604			0.49667	25.35	19.25	15.48		0.49667	94.75	71.86	88.14		0.49667	46.74	51.86	23.24		0.49667	0.28	0.33	0.04			0.49667	0.36	1.08	1.14		0.49667	23.43	20.9
		150	14.9	44.282	0.227774	0.354633		150	0.62	0.0957	0.00584068	0.00121394		150	0.1206	8.7044	0.00342036	0.310801			0.5	23.89	22.67	18.84		0.5	89.63	81	85.84		0.5	41.42	48.55	24.26		0.5	0.18	0.62	0.12			0.5	0.44	0.5	0.95		0.5	22.22	21.66
		151	13.8669	50.202	0.211982	0.402044		151	0.448	0.2642	0.00422036	0.00335135		151	0.0194	8.1556	0.000550208	0.291206			0.50333	26.31	23.69	22.46		0.50333	82.47	103.59	77.72		0.50333	42.36	43.71	28.44		0.50333	0.14	0.52	0.1			0.50333	0.27	0.3	0.55		0.50333	21.19	23.96
		152	12.5336	57.223	0.1916	0.458272		152	0.23	0.3906	0.0021667	0.00495472		152	0	7.8794	0	0.281344			0.50667	31.81	23.24	23.64		0.50667	72.67	113.62	68.82		0.50667	43.57	43.26	35.85		0.50667	0.33	0.49	0.12			0.50667	0.08	0.22	0.42		0.50667	22.47	23.85
		153	13.4356	58.785	0.205388	0.470781		153	0.424	0.1271	0.00399427	0.00161225		153	0.006	6.6387	0.000170167	0.237043			0.51	32.14	24.24	19.15		0.51	66.12	101.27	59.77		0.51	48.8	47.33	54.51		0.51	0.17	0.03	0.17			0.51	0.29	0.4	0.49		0.51	23.41	26.18
		154	14.0604	54.133	0.21494	0.433525		154	0.685	0.1442	0.00645301	0.00182916		154	0.0325	7.1426	0.00092174	0.255035			0.51333	29.92	31.23	17.84		0.51333	63.56	91.86	51.36		0.51333	54.94	51.85	74.19		0.51333	0.18	0.18	0.08			0.51333	0.37	0.46	0.18		0.51333	25.83	28.25
		155	12.9475	50.607	0.197927	0.405287		155	0.833	0.3762	0.00784724	0.00477206		155	0.0969	6.6347	0.0027482	0.2369			0.51667	28.71	32.01	18.95		0.51667	65.81	92.34	51.22		0.51667	59.56	55.91	76.53		0.51667	0.18	0.2	0.06			0.51667	1.48	0.4	0.3		0.51667	26.16	27.92
		156	14.1665	49.021	0.216561	0.392586		156	0.874	0.3269	0.00823348	0.00414669		156	0.0746	6.5355	0.00211575	0.233358			0.52	31.38	38.62	26.72		0.52	65.95	102.28	55.6		0.52	67.29	50.98	68.63		0.52	0.14	0.04	0.24			0.52	0.6	0.49	0.57		0.52	24.53	26.22
		157	15.4518	50.478	0.23621	0.404254		157	0.572	0.6888	0.0053885	0.00873736		157	0.0066	5.6813	0.000187184	0.202858			0.52333	29.98	41.82	31.05		0.52333	66.72	112.21	60.62		0.52333	74.61	43.92	52.67		0.52333	0.24	0.27	0.32			0.52333	1.47	0.56	0.74		0.52333	25.6	26.18
		158	16.6456	52.354	0.254459	0.419278		158	0.556	0.2458	0.00523777	0.00311795		158	0.0902	6.2885	0.00255818	0.224539			0.52667	29.98	43.7	27.75		0.52667	62.78	116.83	63.65		0.52667	86.59	40.56	42.54		0.52667	0.12	0.08	0.13			0.52667	0.84	0.48	0.9		0.52667	24.93	26.28
		159	16.5007	54.701	0.252244	0.438074		159	0.754	0.1974	0.00710302	0.002504		159	0.0219	6.7193	0.000621111	0.239921			0.53	31.45	45.27	32.36		0.53	57.59	115.42	70.73		0.53	81.15	39.07	37.99		0.53	0.24	0.05	0.1			0.53	0.36	0.93	0.35		0.53	26.19	26.84
		160	16.5496	56.241	0.252992	0.450407		160	0.645	0.0678	0.00607619	0.000860036		160	0.2032	6.6551	0.005763	0.237629			0.53333	37.21	52.12	40.35		0.53333	62.66	90.67	79.03		0.53333	76.84	39.23	35.71		0.53333	0.26	0.07	0.34			0.53333	0.53	0.57	0.14		0.53333	25.31	25.43
		161	16.8351	57.38	0.257356	0.459529		161	0.607	0.0233	0.00571821	0.000295558		161	0.3445	6.2338	0.00977044	0.222586			0.53667	38.41	56.19	57.61		0.53667	84.83	66.56	88.49		0.53667	73.42	41.58	36.81		0.53667	0.42	0.05	0.44			0.53667	0.72	0.49	0.16		0.53667	23.05	25.73
		162	20.6132	63.36	0.315111	0.50742		162	0.902	0.2077	0.00849725	0.00263465		162	0.5503	6.6635	0.0156072	0.237929			0.54	38.93	56.64	72.62		0.54	90.91	59.43	86.86		0.54	56.76	43.74	38.06		0.54	0.22	0.08	0.04			0.54	1.18	0.44	0.31		0.54	24.32	25.16
		163	24.7833	69.226	0.378859	0.554398		163	0.819	0.3125	0.00771535	0.00396403		163	0.3911	6.1776	0.0110921	0.220579			0.54333	47.44	61.31	68.12		0.54333	92.68	73.72	100.99		0.54333	41	42.9	35.21		0.54333	0.08	0.06	0.06			0.54333	0.64	1.24	0.28		0.54333	24.5	27.71
		164	27.2274	75.867	0.416222	0.607582		164	0.765	0.2161	0.00720665	0.00274121		164	0.4277	6.2354	0.0121301	0.222643			0.54667	48.07	60.45	65.81		0.54667	92.06	90.57	130.26		0.54667	37.85	44.35	32.56		0.54667	0.11	0.08	0.04			0.54667	1.31	1.43	0.26		0.54667	24.67	27.38
		165	26.7673	78.102	0.409188	0.625482		165	0.79	0.0401	0.00744216	0.000508664		165	1.1367	6.7647	0.0322382	0.241542			0.55	67.08	57.56	60.82		0.55	79.22	100.54	152.02		0.55	39.05	50.6	32.37		0.55	0.26	0.16	0.04			0.55	1.26	1.13	0.52		0.55	24.96	26
		166	25.9104	76.358	0.396089	0.611515		166	0.778	0.1358	0.00732911	0.00172261		166	1.4641	5.7927	0.0415237	0.206836			0.55333	94.01	50.73	49.55		0.55333	78.23	98.89	142.2		0.55333	39.32	64.69	33.89		0.55333	2.22	0.06	0.06			0.55333	1.67	1.69	0.14		0.55333	25.42	24.35
		167	29.114	76.881	0.445062	0.615703		167	0.92	0.2373	0.00866682	0.00301013		167	2.0471	5.7325	0.0580583	0.204686			0.55667	79.85	44.8	51.35		0.55667	81.61	92.54	117.35		0.55667	42.8	79.8	32.46		0.55667	1.39	0.08	2.3			0.55667	0.72	0.21	0.23		0.55667	26.22	25.28
		168	31.5101	76.554	0.481691	0.613084		168	1.178	0.0133	0.0110973	0.000168709		168	2.167	6.925	0.0614588	0.247266			0.56	63.77	44.35	54		0.56	70.35	99.32	87.52		0.56	45.94	88.22	29.68		0.56	0.38	0.14	5.96			0.56	1.63	0.26	0.2		0.56	25.69	25.38
		169	32.7309	77.874	0.500353	0.623656		169	0.772	0.0811	0.00727259	0.00102874		169	2.8839	7.4602	0.081791	0.266376			0.56333	50.8	48.26	51.51		0.56333	53.4	113.68	68.32		0.56333	46.69	89.73	30.12		0.56333	0.1	0.46	4.76			0.56333	1.09	0.59	0.32		0.56333	23.77	23.81
		170	38.1533	81.941	0.583245	0.656226		170	0.551	0.0803	0.00519067	0.0010186		170	2.7566	7.8752	0.0781806	0.281194			0.56667	39.97	47.48	44.32		0.56667	49.19	118.46	63.57		0.56667	49.06	87.94	34.17		0.56667	0.2	0.43	1.5			0.56667	1.26	0.64	0.2		0.56667	24.11	23.17
		171	40.3007	82.36	0.616072	0.659582		171	1	0.1215	0.00942045	0.00154122		171	2.6285	7.4371	0.0745475	0.265551			0.57	38.32	44.96	39.73		0.57	55.13	110.47	68.2		0.57	56.78	74.09	40.79		0.57	0.02	0.12	1.28			0.57	1.02	0.95	0.1		0.57	22.93	23.51
		172	37.2102	83.949	0.568828	0.672307		172	1.1	0.2709	0.0103625	0.00343634		172	1.6629	7.3285	0.0471619	0.261673			0.57333	39.32	44.93	34.04		0.57333	60.35	85.09	90.1		0.57333	58.82	59.04	45.31		0.57333	0.04	0.07	0.42			0.57333	0.91	0.64	0.18		0.57333	23.26	25.66
		173	39.9241	84.543	0.610315	0.677064		173	0.835	0.0711	0.00786608	0.000901896		173	1.1964	6.8571	0.0339314	0.244841			0.57667	40.34	45.56	33.86		0.57667	64.35	67.37	100.76		0.57667	58.51	48.34	49.05		0.57667	0.04	0.16	0.31			0.57667	1.9	1.46	0.9		0.57667	23.53	28.54
		174	46.6965	83.004	0.713843	0.664739		174	0.82	0.0829	0.00772477	0.00105158		174	2.1705	8.28	0.0615581	0.295648			0.58	37.46	49.23	32.78		0.58	76.41	65.04	106.58		0.58	64.28	46.02	59.84		0.58	0.43	0.11	1.38			0.58	0.64	1.32	0.28		0.58	22.72	27.88
		175	51.0509	78.876	0.780409	0.63168		175	1.255	0.0039	0.0118227	4.94711e-05		175	2.1253	8.9118	0.0602761	0.318207			0.58333	33.31	47.21	36.75		0.58333	82.62	58.15	100.08		0.58333	65.36	41.93	70.97		0.58333	0.04	0.4	1.52			0.58333	0.72	1.1	1.14		0.58333	21.71	25.35
		176	54.3361	79.15	0.830629	0.633874		176	1.335	0.0395	0.0125763	0.000501053		176	1.2196	8.2232	0.0345894	0.29362			0.58667	28.77	48.73	46.58		0.58667	83.37	60.49	88.28		0.58667	52.28	47.78	79.48		0.58667	0.09	1.03	0.15			0.58667	0.84	0.7	1.46		0.58667	21.61	24.67
		177	57.1979	80.015	0.874377	0.640802		177	1.128	0.1575	0.0106263	0.00199787		177	1.8809	7.127	0.0533446	0.254478			0.59	28.55	52.93	46.39		0.59	87.71	55.34	85.93		0.59	42.47	48.16	72.94		0.59	0.2	0.1	0.38			0.59	0.9	0.18	0.64		0.59	21.26	25.59
		178	59.5137	83.9	0.909778	0.671915		178	1.012	0.0701	0.0095335	0.000889211		178	1.9481	6.3719	0.0552505	0.227517			0.59333	26.49	51.33	49.65		0.59333	93.14	63.82	86.5		0.59333	39.56	46.23	57.1		0.59333	0.17	0.12	0.23			0.59333	0.31	0.48	0.51		0.59333	21.24	24.52
		179	58.6027	85.489	0.895852	0.68464		179	1.594	0.0293	0.0150162	0.000371668		179	1.3973	5.8679	0.0396291	0.209521			0.59667	27.15	52.83	53.36		0.59667	94.87	75.85	85.68		0.59667	40.31	51.4	43.17		0.59667	0.11	0.31	0.22			0.59667	0.45	0.42	0.76		0.59667	20.34	23.8
		180	58.8898	85.79	0.900241	0.687051		180	2.347	5.91e-05	0.0221098	7.4917e-07		180	0.9787	6.524	0.0277571	0.232948			0.6	26.68	57.41	52.19		0.6	100.35	78.56	73.42		0.6	38.63	65.52	35.26		0.6	0.22	0.48	0.18			0.6	0.76	0.2	1.13		0.6	21.59	24.3
		181	54.4309	86.662	0.832078	0.694034		181	2.318	0.0716	0.0218366	0.000908239		181	0.5353	6.6926	0.0151818	0.238968			0.60333	27.26	57.23	48.82		0.60333	103.84	81.14	69.39		0.60333	32.81	75.49	32.97		0.60333	0.2	0.39	0.02			0.60333	0.6	0.33	0.98		0.60333	20.77	25.81
		182	52.3363	87.74	0.800058	0.702668		182	1.831	0.0184	0.0172489	0.000233402		182	0.7286	7.6039	0.020664	0.271507			0.60667	30.24	45.33	44.22		0.60667	95.28	84.56	70.78		0.60667	32.34	71.41	36.12		0.60667	0.1	0.18	0			0.60667	0.73	0.39	0.66		0.60667	22.25	26.69
		183	49.3961	84.075	0.755112	0.673316		183	1.353	0.0765	0.0127459	0.000970395		183	0.48	7.6262	0.0136134	0.272303			0.61	36.85	28.78	40.47		0.61	96.22	101.31	72.6		0.61	31.26	66.55	42.91		0.61	0.17	0.14	0			0.61	0.56	0.56	0.81		0.61	23.09	28.35
		184	43.7148	78.659	0.668263	0.629942		184	1.406	0.4121	0.0132452	0.00522745		184	0.7319	8.0345	0.0207576	0.286882			0.61333	42.05	10.79	32.73		0.61333	80.74	106.98	61.84		0.61333	30.32	56.07	58.45		0.61333	0.8	0.38	0			0.61333	0.3	1.22	0.46		0.61333	24.44	28.78
		185	38.8528	76.023	0.593938	0.608832		185	1.485	0.2973	0.0139894	0.00377122		185	0.2563	8.287	0.00726898	0.295898			0.61667	44.44	6.61	25.51		0.61667	69	97.89	63.57		0.61667	32.17	50.35	67.53		0.61667	0.32	0.51	0			0.61667	0.84	0.22	0.82		0.61667	26.59	29.68
		186	36.8433	73.93	0.563219	0.59207		186	1.655	0.2361	0.0155909	0.0029949		186	0.6541	6.7981	0.0185511	0.242735			0.62	52.15	6.18	22.75		0.62	67.48	82.4	64.77		0.62	32.16	46.59	63.13		0.62	0.1	0.26	0.02			0.62	0.38	0.2	1.14		0.62	27.72	31.16
		187	39.259	74.161	0.600147	0.59392		187	1.761	0.2328	0.0165894	0.00295304		187	0.5204	6.0749	0.0147592	0.216912			0.62333	57.12	5.32	14.35		0.62333	66.69	79.47	64.36		0.62333	31.45	42.24	49.28		0.62333	0.08	0.14	0.07			0.62333	0.19	0.87	1.46		0.62333	26.06	30.65
		188	39.6557	80.007	0.606212	0.640738		188	1.49	0.5914	0.0140365	0.00750185		188	0.2618	6.5459	0.00742497	0.23373			0.62667	56.48	5.47	5.38		0.62667	67.13	90.06	64.23		0.62667	31.45	44.22	44.71		0.62667	0.14	0.06	0.12			0.62667	0.36	0.16	0.94		0.62667	23.04	28.84
		189	45.7632	84.668	0.699576	0.678065		189	0.94	0.3336	0.00885523	0.00423168		189	0.2958	6.2124	0.00838925	0.221822			0.63	45.17	5.57	4.84		0.63	69.65	103.83	70.66		0.63	29.89	48.21	47.57		0.63	0.14	0.65	0.12			0.63	0.18	0.14	1		0.63	22.24	28
		190	53.3506	83.363	0.815564	0.667614		190	0.896	0.9625	0.00844073	0.0122092		190	0.4691	5.5004	0.0133043	0.196399			0.63333	36.95	5.52	3.28		0.63333	74.34	117.29	83.4		0.63333	30.13	49.2	54.53		0.63333	0.69	0.11	0.1			0.63333	0.12	0.16	1.07		0.63333	22.97	25.87
		191	62.5304	84.654	0.955894	0.677953		191	1.224	0.9525	0.0115306	0.0120824		191	0.3959	4.492	0.0112282	0.160392			0.63667	24.5	6	3.14		0.63667	92.03	125.6	97.47		0.63667	30.73	52.03	54.09		0.63667	0.15	0.12	0.16			0.63667	0.28	0.28	1.05		0.63667	21.48	24.83
		192	65.4156	88.879	1	0.711789		192	1.792	1.8813	0.0168815	0.0238641		192	0.5613	3.8417	0.0159192	0.137173			0.64	15.08	4.02	2.15		0.64	90.91	94.29	95.13		0.64	32.26	47.97	47.28		0.64	0.19	0.23	0.22			0.64	0.89	0.22	2.03		0.64	20.91	25.12
		193	64.4201	92.363	0.984782	0.739691		193	2.472	0.9365	0.0232874	0.0118794		193	0.3453	4.6474	0.00979313	0.165941			0.64333	16.25	2.47	2.13		0.64333	76.01	83.22	91.78		0.64333	32.53	48.12	52.65		0.64333	0.66	0.34	0.3			0.64333	0.33	0.45	0.9		0.64333	20.05	26.61
		194	63.6564	96.352	0.973107	0.771637		194	2.905	1.4195	0.0273664	0.0180062		194	0.1949	5.2257	0.0055276	0.18659			0.64667	15.73	1.5	2.5		0.64667	73.04	85.42	106		0.64667	32.17	49.94	57.62		0.64667	0.56	0.27	0.52			0.64667	0.38	0.29	0.26		0.64667	21.74	26.84
		195	62.5409	100.256	0.956055	0.802902		195	2.485	1.4098	0.0234098	0.0178832		195	0.3156	5.251	0.0089508	0.187494			0.65	15.08	1.32	2.26		0.65	82.05	91.44	123.2		0.65	31.36	46.38	59.32		0.65	0.44	0.32	0.16			0.65	0.41	0.45	0.62		0.65	22.84	26.54
		196	62.9182	104.626	0.961823	0.8379		196	1.824	1.5454	0.0171829	0.0196032		196	0.4894	6.3569	0.01388	0.226981			0.65333	11.98	0.83	1.66		0.65333	91.76	79.77	122.68		0.65333	30.74	43.84	56.46		0.65333	0.11	0.22	0.68			0.65333	0.36	0.31	0.22		0.65333	22.75	26.03
		197	61.5752	109.24	0.941292	0.874851		197	1.44	1.2715	0.0135655	0.0161288		197	0.359	7.4969	0.0101817	0.267686			0.65667	8.74	0.83	1.92		0.65667	98.52	61.45	108.27		0.65667	34.31	40.55	43.49		0.65667	0.04	0.32	0.39			0.65667	0.62	0.27	0.2		0.65667	23.18	25.43
		198	58.9364	108.627	0.900953	0.869942		198	0.991	1.768	0.00933567	0.0224269		198	0.2091	8.1515	0.00593033	0.29106			0.66	6.71	0.59	1.3		0.66	108.68	46.39	104.43		0.66	36.19	38.52	37.63		0.66	0.08	0.24	0.49			0.66	1.18	0.5	0.51		0.66	23.77	25.34
		199	55.6114	105.72	0.850124	0.846661		199	0.634	3.9385	0.00597257	0.0499595		199	0.2191	7.7941	0.00621395	0.278298			0.66333	6.47	1.22	1.45		0.66333	106.8	42.67	104.13		0.66333	34.34	39.73	35.07		0.66333	0	0.47	1.28			0.66333	1.06	0.46	0.16		0.66333	24.53	27.65
		200	46.0583	104.623	0.704087	0.837875		200	0.612	5.3222	0.00576532	0.0675116		200	0.1603	7.1705	0.0045463	0.256032			0.66667	5.82	1.32	1.14		0.66667	94.92	40.95	98.67		0.66667	31.81	36.4	37.74		0.66667	0	0.25	2.53			0.66667	1.49	0.46	0.08		0.66667	26.44	31.55
		201	32.3855	100.347	0.495073	0.803631		201	0.508	4.6205	0.00478559	0.0586106		201	0.2299	7.1839	0.00652025	0.25651			0.67	4.34	1.78	1.28		0.67	81.23	48.14	93.68		0.67	30.57	33.56	43		0.67	0.02	0.68	1.31			0.67	3.94	0.99	0.14		0.67	25	30.05
		202	25.1754	95.442	0.384853	0.764349		202	0.445	4.098	0.0041921	0.0519827		202	0.2053	6.7494	0.00582256	0.240996			0.67333	3.52	2.79	1.97		0.67333	75.87	52.37	91.13		0.67333	27.87	34.36	47.65		0.67333	0	0.51	1.2			0.67333	5.04	1.6	0.14		0.67333	23.75	28.87
		203	24.1218	92.581	0.368747	0.741437		203	0.399	5.5056	0.00375876	0.069838		203	0.3688	7.6364	0.0104596	0.272667			0.67667	2.38	3.23	5.38		0.67667	80.51	53.06	82.84		0.67667	27.43	33.5	50.6		0.67667	0.01	0.34	1.42			0.67667	2.71	2.86	0.19		0.67667	22.76	27.59
		204	24.031	88.604	0.367359	0.709587		204	0.487	7.0301	0.00458776	0.0891761		204	0.2553	7.5239	0.00724062	0.26865			0.68	1.33	4.93	6.6		0.68	91.9	48.74	76.21		0.68	27.4	35.98	54.49		0.68	0.31	1.24	1.12			0.68	2.78	4.66	0.14		0.68	22.82	27.78
		205	25.758	88.598	0.393759	0.709539		205	0.432	8.5411	0.00406964	0.108343		205	0.4926	6.9057	0.0139707	0.246577			0.68333	1.96	5.23	8.08		0.68333	90.27	45.54	70.97		0.68333	28.3	33.73	45.34		0.68333	0.38	1.58	1.18			0.68333	2.02	6.26	0.34		0.68333	24.03	27.82
		206	28.4481	92.723	0.434883	0.742574		206	0.482	8.3809	0.00454066	0.106311		206	0.5881	7.1385	0.0166792	0.254889			0.68667	2.26	6.44	7.07		0.68667	83.32	52.85	74.05		0.68667	28.29	32.9	37.16		0.68667	0.56	0.57	0.66			0.68667	2.12	8.88	0.1		0.68667	21.97	26.69
		207	29.2967	89.954	0.447855	0.720399		207	0.517	7.6496	0.00487037	0.0970344		207	0.5214	6.7593	0.0147875	0.241349			0.69	4.21	7.1	4.46		0.69	67.19	58.12	78.12		0.69	27.11	32.01	36.59		0.69	0.88	0.96	0.58			0.69	2.99	8.33	0.1		0.69	22.91	26.84
		208	28.537	85.517	0.436242	0.684865		208	0.314	8.6646	0.00295802	0.10991		208	0.5714	8.1621	0.0162056	0.291438			0.69333	3.84	7.92	6.13		0.69333	55.03	67.09	73.83		0.69333	25.93	32.91	36.8		0.69333	1.84	1.1	0.5			0.69333	6.52	4.4	0.36		0.69333	22.57	25.73
		209	30.5871	78.73	0.467581	0.630511		209	0.177	9.2245	0.00166742	0.117012		209	0.2567	8.9706	0.00728033	0.320307			0.69667	4.64	6.55	8.58		0.69667	49.2	92.68	56.59		0.69667	24.84	32.43	36.12		0.69667	2.05	3.8	0.97			0.69667	4.74	5.48	0.06		0.69667	23.14	26
		210	31.8457	72.608	0.486821	0.581483		210	0.388	9.2798	0.00365514	0.117713		210	0.3911	8.0982	0.0110921	0.289156			0.7	4.91	3.39	8.96		0.7	41.88	115.83	55.59		0.7	25.42	30.24	39.61		0.7	3.41	2.74	2.42			0.7	4.36	6.19	0.09		0.7	23.61	26.41
		211	30.7293	64.222	0.469755	0.514323		211	0.715	8.5511	0.00673562	0.10847		211	0.7576	6.9459	0.0214865	0.248012			0.70333	5.63	2.18	7.62		0.70333	39.9	133.51	56.36		0.70333	28.74	28.83	39.25		0.70333	2.78	4.43	3.58			0.70333	4.2	6.26	0.14		0.70333	24.53	28.03
		212	30.0028	61.249	0.458649	0.490514		212	1.014	9.2974	0.00955234	0.117937		212	0.8015	5.9839	0.0227315	0.213663			0.70667	8.21	6.37	6.18		0.70667	43.3	125.51	59.68		0.70667	33.44	30.18	41.3		0.70667	1.2	6.33	3.81			0.70667	5.4	3.75	0.06		0.70667	25.81	30.02
		213	30.1989	59.415	0.461647	0.475826		213	0.718	10.5999	0.00676389	0.134459		213	1.0547	6.3577	0.0299126	0.22701			0.71	10.66	12.7	8.19		0.71	42.63	69.18	61.55		0.71	29.42	31.46	46.53		0.71	2.3	7.12	4.92			0.71	4.3	4.4	0.57		0.71	24.69	30.05
		214	30.8599	57.983	0.471751	0.464358		214	0.584	12.1504	0.00550155	0.154127		214	2.1943	6.9104	0.062233	0.246744			0.71333	10.61	13.27	7.15		0.71333	44.63	45.34	55.22		0.71333	25.54	29.9	49.66		0.71333	4.52	15.56	8.19			0.71333	6.2	6.21	0.1		0.71333	25.54	27.53
		215	31.2376	57.838	0.477525	0.463197		215	0.293	13.2673	0.00276019	0.168294		215	1.4386	6.2552	0.0408005	0.22335			0.71667	9.43	10.65	7.62		0.71667	41.51	40.89	47.7		0.71667	26.2	29.8	49.38		0.71667	4.82	14.94	11.78			0.71667	3.38	5.34	0.28		0.71667	25.77	26.93
		216	30.3044	59.776	0.46326	0.478717		216	0.358	13.4709	0.00337252	0.170877		216	1.0289	5.711	0.0291809	0.203918			0.72	7.75	8.99	7.62		0.72	39.39	36.93	34.83		0.72	28.51	30.5	43.26		0.72	7.62	11.03	21.88			0.72	3.68	4.34	0.21		0.72	26.15	26.55
		217	32.3566	65.4	0.494631	0.523757		217	0.539	12.644	0.00507762	0.160388		217	1.6058	7.1694	0.0455425	0.255992			0.72333	8.14	12.03	7.35		0.72333	33.19	32.44	20.58		0.72333	27.44	30.17	39.68		0.72333	4.88	10.63	32.6			0.72333	4.5	3.94	0.69		0.72333	23.95	25.91
		218	33.8194	70.907	0.516993	0.56786		218	0.758	17.1311	0.0071407	0.217306		218	1.1639	7.3617	0.0330096	0.262859			0.72667	6.94	10.96	7.19		0.72667	21.11	22.89	16.84		0.72667	26.37	29.68	40		0.72667	4.12	17.83	33.59			0.72667	5.71	4.15	0.78		0.72667	22.39	27
		219	32.9497	74.719	0.503698	0.598389		219	0.777	23.1435	0.00731969	0.293573		219	0.2601	9.0924	0.00737676	0.324656			0.73	6.74	8.97	6.59		0.73	15.12	11.2	18		0.73	26.84	30.52	39.86		0.73	7.4	22.07	30.05			0.73	5.55	2.79	0.48		0.73	22.3	25.82
		220	30.4232	75.234	0.465076	0.602513		220	1.426	29.1992	0.0134336	0.370389		220	0.3275	11.3353	0.0092883	0.404741			0.73333	6.42	6.7	7.5		0.73333	14.2	9.94	15.37		0.73333	26.97	29.99	35.38		0.73333	18.51	29.59	27.06			0.73333	6.2	2.48	0.17		0.73333	24.18	23.24
		221	28.8625	75.662	0.441217	0.605941		221	1.466	33.2998	0.0138104	0.422405		221	0.3788	12.0369	0.0107432	0.429793			0.73667	4.35	6.03	8.68		0.73667	15.62	8.25	11.66		0.73667	27.22	27.02	30.99		0.73667	21.82	31.52	22.23			0.73667	6.48	1.92	0.31		0.73667	27.47	24.95
		222	29.055	78.128	0.44416	0.62569		222	1.745	43.0719	0.0164387	0.546363		222	0.4993	10.5193	0.0141608	0.375605			0.74	3.14	5.5	8.15		0.74	15.81	7.07	8.25		0.74	27.79	28.74	29.93		0.74	25.69	42.49	17.69			0.74	4.1	1.26	0.18		0.74	27.36	26.06
		223	29.2671	82.487	0.447402	0.660599		223	1.62	46.7113	0.0152611	0.592528		223	0.4137	7.4518	0.011733	0.266076			0.74333	2.6	6.34	7.53		0.74333	16.83	7.3	5.38		0.74333	26.97	31.22	31.54		0.74333	33.17	46.34	13.06			0.74333	2.24	1.47	0.47		0.74333	25.99	23.71
		224	28.5805	83.234	0.436906	0.666581		224	1.46	52.7715	0.0137539	0.669401		224	0.9165	6.167	0.0259931	0.2202			0.74667	1.89	6.31	7.44		0.74667	18.94	8.2	7.43		0.74667	27.91	32.5	31.15		0.74667	37.47	43.43	14.88			0.74667	2.96	1.32	0.62		0.74667	26.33	23.81
		225	29.5652	82.002	0.451959	0.656715		225	1.186	57.2083	0.0111727	0.725681		225	0.4377	6.368	0.0124137	0.227377			0.75	2.96	6.47	9.02		0.75	15.17	8.36	9.7		0.75	27.6	29.98	34.22		0.75	33.38	39.82	15.6			0.75	2.73	0.93	1.6		0.75	26.59	23.81
		226	28.6981	78.95	0.438704	0.632273		226	0.819	53.9627	0.00771535	0.684511		226	1.1413	6.0418	0.0323687	0.21573			0.75333	2.2	9.46	7.44		0.75333	11.57	12.56	9.41		0.75333	26.83	30.69	34.39		0.75333	30.34	32.95	15.14			0.75333	2.36	1.88	0.91		0.75333	26.45	26.8
		227	29.3194	72.95	0.448202	0.584222		227	0.815	47.4843	0.00767767	0.602334		227	0.9207	6.0328	0.0261122	0.215409			0.75667	2.24	12.84	5.29		0.75667	8.98	13.7	5.86		0.75667	25.36	31.58	35.09		0.75667	26.38	27.42	18.1			0.75667	3.48	3.73	1.17		0.75667	24.76	30.22
		228	31.6864	71.461	0.484386	0.572297		228	0.854	42.2002	0.00804507	0.535305		228	0.7279	5.2218	0.0206441	0.186451			0.76	3.12	13.09	3.51		0.76	4.64	13.02	6.04		0.76	25.15	33.06	38.67		0.76	30.69	27.22	20.49			0.76	8.73	2.96	2.61		0.76	24.02	33.31
		229	32.2171	71.853	0.492499	0.575436		229	0.61	36.4012	0.00574648	0.461746		229	1.0075	5.7382	0.0285739	0.20489			0.76333	4.1	11.03	3.01		0.76333	2.66	10.95	5.52		0.76333	28.08	31.7	34.75		0.76333	31.78	24.3	22.41			0.76333	16.05	4.54	1.91		0.76333	24.76	37.25
		230	32.0613	70.272	0.490117	0.562775		230	0.909	30.4872	0.00856319	0.386727		230	0.6353	7.1879	0.0180179	0.256653			0.76667	2.09	9.09	2.91		0.76667	1.72	9.54	1.89		0.76667	29.54	29.77	30.21		0.76667	30.13	23.82	20.6			0.76667	17.79	5.46	1.8		0.76667	24.55	40.15
		231	31.8718	66.308	0.48722	0.531029		231	1.47	25.6275	0.0138481	0.325082		231	0.4687	9.1834	0.0132929	0.327905			0.77	2.36	8.55	1.59		0.77	1.74	6.35	0.71		0.77	32.55	30.33	27.45		0.77	28.81	24.6	20.69			0.77	24.07	2.52	1.58		0.77	24.7	39.53
		232	30.5034	62.324	0.466302	0.499123		232	1.827	24.9281	0.0172112	0.31621		232	0.8563	11.0975	0.0242857	0.39625			0.77333	2.42	11.87	1.35		0.77333	1.74	3.18	0.67		0.77333	32.88	29.48	31.42		0.77333	29.18	25.44	21.59			0.77333	16.23	1.53	1.97		0.77333	26.55	35.38
		233	30.8281	61.102	0.471265	0.489337		233	2.406	24.7933	0.0226656	0.3145		233	0.5526	11.23	0.0156724	0.400981			0.77667	2.5	12.09	2.05		0.77667	0.59	1.52	0.77		0.77667	31.02	26.53	35.27		0.77667	30.36	25.3	23.87			0.77667	10.04	3.52	3.29		0.77667	25.55	30.8
		234	30.0106	61.169	0.458768	0.489873		234	2.515	24.8516	0.0236924	0.31524		234	0.6597	9.3847	0.0187099	0.335092			0.78	2.08	11.26	1.67		0.78	1.1	1.59	0.77		0.78	26.69	27.66	33.88		0.78	32.78	22.22	23.8			0.78	2.6	4.95	3.31		0.78	25.85	29.77
		235	28.2163	64.809	0.431339	0.519024		235	2.387	21.6209	0.0224866	0.274259		235	1.4125	9.8135	0.0400602	0.350403			0.78333	2.51	10.13	1.17		0.78333	0.6	1.28	0.2		0.78333	23.79	27.3	36.69		0.78333	37.47	23.06	23.87			0.78333	1.34	8.33	3.19		0.78333	24.73	32.01
		236	28.9439	69.793	0.442462	0.558939		236	2.241	21.4056	0.0211112	0.271528		236	0.6752	11.5742	0.0191495	0.413271			0.78667	1.26	11.65	1.62		0.78667	0.74	2.62	0.46		0.78667	21.7	27.14	35.48		0.78667	36.5	24.51	23.96			0.78667	0.66	16.34	4.82		0.78667	26.77	33.54
		237	27.4077	74.99	0.418978	0.600559		237	2.211	20.5952	0.0208286	0.261248		237	0.6149	12.3307	0.0174393	0.440283			0.79	1.28	10.73	2.13		0.79	0.76	2.4	0.05		0.79	22.56	27.32	31.86		0.79	37.27	21.46	29.02			0.79	0.47	16.56	4.88		0.79	28.98	33.42
		238	28.6784	72.683	0.438403	0.582083		238	2.173	21.6586	0.0204706	0.274737		238	0.8887	10.3636	0.0252046	0.370045			0.79333	1.22	9.65	2.22		0.79333	0.52	1.43	0.24		0.79333	24.23	29.59	31.08		0.79333	36	21.08	26.99			0.79333	0.5	10.3	4.95		0.79333	27.38	32.96
		239	29.905	68.625	0.457154	0.549585		239	2.738	20.9797	0.0257932	0.266125		239	1.0975	8.8817	0.0311265	0.317132			0.79667	0.86	9.81	1.64		0.79667	0.64	2.16	0.07		0.79667	23.91	27.32	31.72		0.79667	35.32	26.6	21.92			0.79667	0.34	3.4	4.64		0.79667	23.81	32.11
		240	30.8181	64.779	0.471112	0.518784		240	3.499	21.9993	0.0329622	0.279059		240	0.6763	8.0053	0.0191807	0.285839			0.8	1.76	8.52	2.7		0.8	0.78	1.99	0.19		0.8	25.44	24.87	29.83		0.8	36.95	26.89	22.42			0.8	0.18	1.2	4.54		0.8	21.09	32.47
		241	32.8326	60.766	0.501908	0.486646		241	5.143	23.261	0.0484494	0.295063		241	0.9689	6.0764	0.0274792	0.216965			0.80333	2.57	6.98	3.54		0.80333	0.5	3.31	0.21		0.80333	26.15	22.7	28.08		0.80333	36.01	23.84	25.48			0.80333	0.27	0.45	3.43		0.80333	19.97	34.32
		242	37.539	53.994	0.573854	0.432412		242	7.198	23.8377	0.0678084	0.302379		242	0.4809	5.1874	0.0136389	0.185223			0.80667	2.19	6.02	3.45		0.80667	0.52	1.66	0.2		0.80667	26.94	23.33	30.26		0.80667	35.04	29.7	28.94			0.80667	1.11	0.63	2.92		0.80667	20.46	36.59
		243	40.3243	50.204	0.616432	0.40206		243	7.934	20.0414	0.0747419	0.254223		243	0.6444	5.872	0.018276	0.209667			0.81	1.58	7.86	3.24		0.81	1.06	1.76	0.55		0.81	26.59	24.31	30.62		0.81	39.94	34.06	29.34			0.81	2.93	1.13	3.24		0.81	21.61	32.9
		244	43.549	57.688	0.665728	0.461996		244	8.839	19.6602	0.0832674	0.249388		244	0.4983	7.391	0.0141324	0.263905			0.81333	1.93	9.3	1.83		0.81333	1.36	1.22	0.42		0.81333	25.04	26.39	31.06		0.81333	43.48	30.7	31.99			0.81333	2.44	0.28	2.89		0.81333	23.52	31.57
		245	47.4687	71.301	0.725648	0.571016		245	9.075	20.1346	0.0854906	0.255405		245	0.2463	8.6322	0.00698537	0.308224			0.81667	3.03	9.5	1.55		0.81667	1.58	1.8	0.38		0.81667	23.73	28.11	27.78		0.81667	42.25	28.14	32.78			0.81667	3.72	0.56	4.76		0.81667	26.5	31.78
		246	55.1811	88.182	0.843546	0.706207		246	9.717	20.7605	0.0915385	0.263345		246	0.5346	8.7465	0.0151619	0.312305			0.82	3.06	7.56	1.2		0.82	0.82	0.58	0.51		0.82	24.62	35.18	27.43		0.82	44.26	37.46	38.98			0.82	1.65	3.49	4.74		0.82	25.82	29.66
		247	57.4885	96.532	0.878819	0.773079		247	10.911	22.529	0.102787	0.285778		247	0.6412	8.88	0.0181852	0.317072			0.82333	3.15	7.5	2.94		0.82333	0.65	1.02	0.2		0.82333	26.22	34.48	30.05		0.82333	46.15	34.22	40.4			0.82333	2.84	1.86	4.69		0.82333	27.59	31.74
		248	58.2154	99.811	0.889931	0.799338		248	11.458	21.916	0.10794	0.278002		248	0.6292	8.9433	0.0178449	0.319332			0.82667	2.44	8.3	3.19		0.82667	0.84	1.82	0.34		0.82667	26.31	39.69	29.65		0.82667	47.46	31.87	38.62			0.82667	2.41	1.7	3.74		0.82667	28.9	30.43
		249	58.0256	98.658	0.88703	0.790105		249	11.502	19.5129	0.108354	0.247519		249	0.7518	9.2582	0.021322	0.330576			0.83	2.36	7.25	1.76		0.83	0.8	1.46	0.87		0.83	24.77	40.34	27.21		0.83	45.8	32.54	39.48			0.83	1.66	3.96	3.74		0.83	30.22	29.06
		250	53.8904	102.696	0.823816	0.822443		250	12.638	18.1637	0.119056	0.230405		250	0.6097	8.5775	0.0172918	0.30627			0.83333	1.87	6.78	2.25		0.83333	0.86	1.59	0.49		0.83333	23.77	34.62	26.99		0.83333	49.56	33.09	45.61			0.83333	2.39	5.42	2.13		0.83333	33.49	31.06
		251	47.3473	108.611	0.723792	0.869813		251	15.563	18.022	0.146611	0.228607		251	0.535	8.4171	0.0151733	0.300543			0.83667	2.59	7.3	2.12		0.83667	0.5	1.59	0.19		0.83667	23.16	28.49	25.27		0.83667	51.19	35.28	49.95			0.83667	3.24	3.88	2.93		0.83667	32.12	34.79
		252	47.3532	111.204	0.723882	0.89058		252	19.797	18.6809	0.186497	0.236965		252	0.1646	9.1838	0.00466826	0.327919			0.84	3.42	6.81	2.92		0.84	0.18	1.51	0.23		0.84	25.41	26.17	23.19		0.84	46.65	44.08	39.89			0.84	5.84	1.9	2.15		0.84	28.59	34.9
		253	47.5992	117.673	0.727643	0.942387		253	25.16	22.6319	0.237019	0.287083		253	0.5148	10.0922	0.0146004	0.360355			0.84333	1.99	9.04	3.36		0.84333	0.08	1.13	0.54		0.84333	28.17	26.47	23.58		0.84333	40.8	56.15	42.97			0.84333	7.3	1.09	3.62		0.84333	25.24	31.55
		254	45.3655	119.54	0.693497	0.957339		254	37.477	23.1416	0.35305	0.293549		254	0.2722	9.4031	0.00771993	0.335749			0.84667	2.28	9.77	3.5		0.84667	0.05	1.98	0.82		0.84667	28.37	27.1	24.44		0.84667	47.89	56.96	44.68			0.84667	7.76	1.3	5.61		0.84667	24.48	28.62
		255	35.3223	116.616	0.539968	0.933922		255	57.59	23.2411	0.542524	0.294811		255	0.3095	8.8541	0.0087778	0.316147			0.85	2.03	9.35	3.79		0.85	0.06	1.16	0.36		0.85	26.36	26.08	24.35		0.85	52.35	47.5	42.59			0.85	9.26	2.2	5.79		0.85	25.77	28.35
		256	27.5878	111.593	0.421731	0.893695		256	73.297	20.0892	0.690491	0.254829		256	0.4583	8.6785	0.012998	0.309877			0.85333	2.09	8.82	4.01		0.85333	0.06	0.82	0.14		0.85333	24.29	27.41	23.88		0.85333	54.8	50.56	41.44			0.85333	8.94	0.48	5.41		0.85333	29.29	27.6
		257	27.7828	99.579	0.424712	0.797481		257	80.679	22.8122	0.760033	0.28937		257	0.0689	10.2152	0.00195409	0.364747			0.85667	2.14	7.79	4.55		0.85667	0.07	0.8	0.12		0.85667	26.04	28.07	25		0.85667	59.89	56.93	53.76			0.85667	5.33	1.03	7.65		0.85667	28.78	26.21
		258	29.2436	88.131	0.447043	0.705799		258	73.619	26.7362	0.693524	0.339146		258	0.0493	11.9474	0.00139821	0.426597			0.86	2.01	9.11	3.17		0.86	0.12	0.36	0.06		0.86	27.64	28.24	28.34		0.86	68.86	62.77	57.24			0.86	3.65	0.78	8.51		0.86	26.77	24.48
		259	29.4816	84.343	0.450681	0.675463		259	64.419	26.2294	0.606856	0.332717		259	0.2352	10.9505	0.00667056	0.391001			0.86333	1.51	8.42	4.1		0.86333	0.17	0.18	0.3		0.86333	26.44	30.22	30.71		0.86333	71.45	67.28	55.89			0.86333	3.72	1.72	8.51		0.86333	25.35	26.42
		260	27.6633	77.594	0.422885	0.621413		260	61.911	28.4485	0.58323	0.360866		260	0.2016	9.1675	0.00571762	0.327337			0.86667	2.17	7.03	3.03		0.86667	0	0.28	0.68		0.86667	25.7	30.3	30.46		0.86667	77.02	70.45	54.25			0.86667	5.01	1.45	6.52		0.86667	33.64	27.73
		261	28.6785	70.339	0.438405	0.563311		261	60.331	29.4624	0.568345	0.373728		261	0.2073	8.2623	0.00587928	0.295016			0.87	3.14	6.17	3.51		0.87	0	0.38	0.1		0.87	24.18	27.18	29.71		0.87	68.83	56.91	45.81			0.87	6.22	0.68	2.15		0.87	41.66	30.02
		262	27.4104	65.073	0.419019	0.521138		262	56.135	28.4199	0.528817	0.360504		262	0.2381	7.9092	0.00675281	0.282408			0.87333	1.9	6.63	4.43		0.87333	0	0.24	0.04		0.87333	20.99	24.83	29.77		0.87333	63.84	50.81	43.78			0.87333	6.14	0.58	3.54		0.87333	38.96	30.31
		263	26.3276	63.607	0.402467	0.509398		263	52.788	26.7739	0.497287	0.339624		263	0.1743	8.7184	0.00494336	0.311301			0.87667	1.9	6.88	4.77		0.87667	0	0.1	0.12		0.87667	17.76	23.97	26.62		0.87667	63.24	43.48	42.25			0.87667	5.7	0.7	2.65		0.87667	31.45	35.93
		264	25.6343	61.822	0.391868	0.495103		264	49.784	27.202	0.468988	0.345055		264	0.1872	8.6473	0.00530922	0.308763			0.88	2.13	8.17	5.43		0.88	0	0.2	0.2		0.88	16.19	24.72	25.49		0.88	60.08	32.74	35.69			0.88	6	0.76	3.01		0.88	30.77	37.34
		265	26.1181	66.214	0.399264	0.530276		265	44.376	32.9441	0.418042	0.417893		265	0.5356	8.8699	0.0151903	0.316711			0.88333	2.02	8.37	6.66		0.88333	0.06	0.28	0.4		0.88333	15.58	25.15	26.06		0.88333	50.12	33.62	33.43			0.88333	3.28	1.73	3.24		0.88333	35.37	32.32
		266	24.1025	66.569	0.368452	0.533119		266	40.592	37.0731	0.382395	0.470269		266	0.2503	10.0207	0.00709882	0.357802			0.88667	4.24	9.33	7.31		0.88667	0.08	0.21	0.1		0.88667	15.88	26.15	23.85		0.88667	46.94	33.91	35.15			0.88667	1.38	2.02	2.95		0.88667	36.02	32.2
		267	21.3537	63.577	0.326431	0.509158		267	39.155	35.7469	0.368858	0.453446		267	0.1574	10.6528	0.00446406	0.380372			0.89	4.13	9.03	5.32		0.89	0.1	0.17	0.56		0.89	16.23	27.78	22.88		0.89	44.51	38.8	43.39			0.89	5.95	4.22	2.11		0.89	36.42	30.61
		268	17.6877	66.652	0.27039	0.533784		268	43.484	30.1781	0.409639	0.382806		268	0.2435	11.8838	0.00690596	0.424326			0.89333	3.85	7.42	5.78		0.89333	0.3	0.18	0.12		0.89333	16.27	29.02	23.89		0.89333	40.17	45.65	40.21			0.89333	10.66	10.06	1.82		0.89333	34.23	31.37
		269	16.9776	69.911	0.259534	0.559884		269	48.936	29.2406	0.460999	0.370914		269	0.147	11.1345	0.0041691	0.397571			0.89667	4.24	6.48	6.22		0.89667	0.16	0.26	0.1		0.89667	16.12	27.91	24.67		0.89667	34.43	45.99	41.59			0.89667	7.36	9.85	1.24		0.89667	32.03	30.78
		270	18.2285	70.571	0.278657	0.565169		270	52.426	31.161	0.493877	0.395274		270	0.1137	10.4244	0.00322467	0.372216			0.9	3.65	7.44	6.66		0.9	0.08	0.7	0.55		0.9	16.47	27.11	26		0.9	40.56	46.69	41.53			0.9	4.46	10.44	1.03		0.9	29.65	30.98
		271	19.6654	74.185	0.300622	0.594112		271	53.641	29.0721	0.505323	0.368777		271	0.2062	9.7262	0.00584809	0.347286			0.90333	2.26	7.56	9.53		0.90333	0.12	0.26	0.08		0.90333	15.9	24.04	32.38		0.90333	48.88	46.6	43.94			0.90333	2.48	5.69	1.12		0.90333	27.62	33.11
		272	19.6533	80.508	0.300438	0.64475		272	53.159	32.6088	0.500782	0.413639		272	0.43	8.9805	0.0121953	0.32066			0.90667	2.66	5.86	13.2		0.90667	0.12	0.14	0.28		0.90667	16.13	22.71	32.43		0.90667	45.92	49.01	41.77			0.90667	5.02	6.89	0.6		0.90667	30.32	34.87
		273	23.2209	91.136	0.354975	0.729865		273	52.08	33.6194	0.490617	0.426459		273	1.0733	7.875	0.0304401	0.281187			0.91	3.46	5.07	12.85		0.91	0.06	0.38	0.33		0.91	16.25	25.16	28.2		0.91	48.64	50.35	37.18			0.91	6.46	11.42	0.52		0.91	33.87	34.38
		274	23.1127	102.542	0.353321	0.82121		274	48.975	33.8392	0.461367	0.429247		274	1.9683	8.4294	0.0558234	0.300982			0.91333	4.54	3.29	7.52		0.91333	0.06	0.28	0.16		0.91333	15.51	26.52	26.78		0.91333	51.34	37.93	36.25			0.91333	5.95	18.43	1.08		0.91333	34.08	36.17
		275	23.0598	105.041	0.352512	0.841223		275	41.81	35.2526	0.393869	0.447176		275	2.5605	9.8999	0.0726189	0.353488			0.91667	5.64	1.6	5.48		0.91667	0.1	0.04	0.2		0.91667	15.46	27.81	24.49		0.91667	54.93	31.86	34.95			0.91667	7.11	24.26	1.78		0.91667	30.38	35.46
		276	25.2259	97.801	0.385625	0.783241		276	36.39	37.908	0.34281	0.480859		276	3.7888	9.681	0.107455	0.345672			0.92	6.44	2.15	3.5		0.92	0.62	0.06	0.11		0.92	18.54	29.21	27.6		0.92	54.16	30.19	36.8			0.92	7.4	20.92	2.03		0.92	29.05	36.38
		277	25.8944	89.859	0.395844	0.719638		277	32.925	42.4047	0.310168	0.537899		277	4.5872	9.2138	0.130099	0.32899			0.92333	5.7	2.89	2.95		0.92333	0.32	0.18	0.08		0.92333	19.03	26.97	26.53		0.92333	54.31	25.12	36.05			0.92333	6.59	11.84	2.51		0.92333	29.47	38.52
		278	24.785	85.692	0.378885	0.686266		278	30.227	50.0779	0.284752	0.635233		278	5.2259	8.7896	0.148213	0.313844			0.92667	5.47	3.6	2.93		0.92667	0.62	0.06	0.34		0.92667	18.19	25.75	23.61		0.92667	51.65	27.5	31.33			0.92667	4.63	3.87	3.87		0.92667	33.56	42.82
		279	19.9696	81.555	0.305273	0.653135		279	29.176	54.7927	0.274851	0.69504		279	4.6898	8.067	0.133009	0.288042			0.93	5.54	2.82	2.97		0.93	0.67	0.08	0.58		0.93	19.25	25.08	21.89		0.93	47.62	28.24	35.33			0.93	3.1	2.04	2.72		0.93	32.93	38.49
		280	17.5235	81.7	0.26788	0.654296		280	27.89	50.6411	0.262736	0.642377		280	3.3248	6.5869	0.0942954	0.235194			0.93333	4.88	1.75	2.79		0.93333	0.42	0.24	0.96		0.93333	18.42	23.45	20.39		0.93333	49.48	29.87	37.75			0.93333	3.36	1.87	1.92		0.93333	35.95	35.12
		281	19.7022	84.376	0.301185	0.675727		281	27.539	46.8321	0.25943	0.59406		281	2.7412	5.8088	0.0777438	0.20741			0.93667	6.46	2.04	2.55		0.93667	0.28	0.26	0.57		0.93667	18.48	24.41	19.7		0.93667	56.25	29.94	39.46			0.93667	3.92	1.73	2.83		0.93667	41.37	35.31
		282	22.2107	88.473	0.339532	0.708538		282	30.28	46.7476	0.285251	0.592989		282	1.5692	5.6895	0.0445044	0.203151			0.94	6.69	1.82	1.95		0.94	0.22	0.3	0.87		0.94	18.96	25.22	18.97		0.94	58.57	38.89	38.43			0.94	3.71	3.22	2.77		0.94	39.64	34.84
		283	26.786	99.253	0.409474	0.79487		283	34.026	45.1465	0.32054	0.572679		283	1.4356	5.8852	0.0407154	0.210138			0.94333	9.28	2.46	2.27		0.94333	0.15	0.52	1.54		0.94333	19.58	24.32	19.8		0.94333	62.22	47.86	30.81			0.94333	4.02	4.2	1.74		0.94333	34.16	32.45
		284	28.164	104.437	0.43054	0.836386		284	36.691	44.2678	0.345646	0.561533		284	1.7044	7.6903	0.0483389	0.274592			0.94667	8.88	2.65	1.37		0.94667	0.16	0.34	1.22		0.94667	20.88	24.57	18.96		0.94667	66.93	61.02	31.05			0.94667	4.95	4.84	2.05		0.94667	30.03	28.61
		285	29.4868	108.568	0.450761	0.869469		285	39.019	45.8827	0.367577	0.582017		285	2.0269	10.1902	0.0574854	0.363854			0.95	6.84	2.3	1.51		0.95	0.12	0.53	1.26		0.95	22.4	26.13	18.38		0.95	59.93	72.54	33.81			0.95	4.33	4.65	1.7		0.95	24.25	28.01
		286	32.1395	106.173	0.491312	0.850289		286	40.795	47.4644	0.384307	0.602081		286	2.3173	12.6693	0.0657215	0.452373			0.95333	4.79	3.86	2.28		0.95333	0.24	0.67	1.2		0.95333	21.82	23.83	18.98		0.95333	47.8	73.06	36.89			0.95333	5.33	4.49	3.1		0.95333	23.39	29.43
		287	39.0663	107.823	0.597202	0.863503		287	39.58	49.0386	0.372862	0.62205		287	4.0986	13.6493	0.116241	0.487365			0.95667	3.8	1.72	1.57		0.95667	0.22	0.52	0.68		0.95667	21.33	23.26	19.42		0.95667	37.36	62.94	36.23			0.95667	4.94	2.79	3.24		0.95667	23.12	29.56
		288	42.5739	104.026	0.650822	0.833094		288	39.143	51.9394	0.368745	0.658846		288	3.6	15.1721	0.1021	0.541739			0.96	3.72	1.44	1.97		0.96	0.15	0.8	0.96		0.96	21.43	28.64	19.36		0.96	33.25	52.49	40.47			0.96	4.3	3.54	2.9		0.96	26.66	29.59
		289	41.8659	92.667	0.639999	0.742126		289	43.86	54.5026	0.413181	0.69136		289	3.6305	16.4259	0.102965	0.586507			0.96333	3.26	1.41	2.24		0.96333	0.4	0.54	0.88		0.96333	22.08	31.26	19		0.96333	33.57	44.5	42.01			0.96333	4.48	6.52	1.76		0.96333	29.57	30.93
		290	36.0462	80.735	0.551034	0.646568		290	50.912	60.8118	0.479614	0.771391		290	3.1641	17.9577	0.0897378	0.641202			0.96667	3.09	2.02	2.15		0.96667	0.83	1.43	0.94		0.96667	22.95	28.09	18.25		0.96667	30.95	41.88	53.28			0.96667	3.64	10.1	0.96		0.96667	31.13	30.04
		291	36.106	65.182	0.551948	0.522011		291	60.375	59.5271	0.56876	0.755095		291	3.22	17.5037	0.0913232	0.624992			0.97	2.63	3.37	1.98		0.97	0.41	0.63	1.75		0.97	21.55	27.89	19.31		0.97	30.56	40.02	56.74			0.97	9.44	14.4	1.26		0.97	30.59	28.24
		292	36.0865	58.036	0.55165	0.464783		292	72.187	55.8703	0.680034	0.708709		292	3.885	16.1467	0.110183	0.576538			0.97333	3.46	3.74	1.33		0.97333	0.26	0.62	3.19		0.97333	19.94	28.28	19.71		0.97333	31.85	40.76	52.36			0.97333	9.95	15.28	1.79		0.97333	31.29	25.66
		293	36.0205	61.107	0.550641	0.489377		293	85.183	53.5387	0.802463	0.679133		293	3.8186	15.0086	0.1083	0.535901			0.97667	3.38	5.15	1.88		0.97667	0.38	0.34	4.61		0.97667	20.82	28.71	19.98		0.97667	28.11	40.1	55.48			0.97667	15.72	14.56	2.19		0.97667	30.21	25.9
		294	35.5321	68.168	0.543175	0.545925		294	96.519	52.1394	0.909253	0.661383		294	3.3183	15.4258	0.0941111	0.550797			0.98	3.01	5.43	2.32		0.98	0.47	0.44	2.48		0.98	24.33	27.93	20.24		0.98	29.01	47.36	51.13			0.98	18.34	14.17	3.2		0.98	27.03	26.6
		295	35.857	76.016	0.548141	0.608776		295	104.106	51.2185	0.980726	0.649701		295	3.7729	17.497	0.107004	0.624752			0.98333	3.63	3.85	2.83		0.98333	0.36	1.06	1.07		0.98333	25.15	30.43	19.8		0.98333	33.28	44.72	53.69			0.98333	17.85	10.6	2.42		0.98333	29.08	26.41
		296	36.069	84.489	0.551382	0.676632		296	106.152	44.0775	1	0.559119		296	2.7635	19.1399	0.0783763	0.683414			0.98667	3.64	3.55	3.16		0.98667	0.4	1.49	1.37		0.98667	24.22	31.49	19.39		0.98667	29.45	48.76	50.83			0.98667	12.98	13.05	4.02		0.98667	28.84	27.91
		297	36.6026	95.023	0.559539	0.760994		297	104.469	38.7088	0.984145	0.491017		297	2.2536	17.9781	0.0639149	0.641931			0.99	3.99	4.9	2.54		0.99	0.2	0.92	1.95		0.99	22.58	31.81	19.8		0.99	39.24	48.38	50.01			0.99	12.05	17.84	4.8		0.99	28.23	29.92
		298	38.5494	108.144	0.5893	0.866074		298	102.596	32.168	0.966501	0.408048		298	2.307	16.4251	0.0654294	0.586479			0.99333	3.48	4.56	2.75		0.99333	0.19	1.44	1.34		0.99333	23.54	30.48	20.12		0.99333	46.05	39.18	46.77			0.99333	8.72	17.95	7.94		0.99333	28.72	28.84
		299	38.7156	113.799	0.59184	0.911362		299	104.238	27.3052	0.981969	0.346364		299	3.17	14.8938	0.0899051	0.531802			0.99667	4.28	3	2.56		0.99667	0.4	0.46	2.51		0.99667	27.14	30.2	20.91		0.99667	46.12	38.03	39.3			0.99667	5.18	12.38	9.5		0.99667	30.05	31.66
		300	40.9243	111.128	0.625605	0.889971		300	101.349	28.0495	0.954754	0.355805		300	4.234	13.8537	0.120081	0.494664			1	5	3.72	2.8		1	0.32	0.37	1.69		1	32.84	31.11	19.16		1	40.42	47.62	40.93			1	3.66	6.94	3.67		1	31.57	29.76
		301	44.8632	104.181	0.685818	0.834336		301	89.997	29.8424	0.847813	0.378548		301	3.4303	13.2587	0.0972875	0.473418			1.00333	4.82	4.23	2.57		1.00333	0.22	0.8	1.81		1.00333	34.22	25.54	18.81		1.00333	33.07	51.57	35.42			1.00333	4.56	6.99	3.92		1.00333	36.47	28.54
		302	48.406	100.73	0.739976	0.806698		302	78.964	32.4013	0.743877	0.411007		302	3.6227	14.8963	0.102744	0.531891			1.00667	5.36	3.77	1.8		1.00667	0.24	0.49	2.64		1.00667	29.96	23.71	18.54		1.00667	33.5	56.12	42.32			1.00667	3.59	4.96	10.14		1.00667	35.48	26.59
		303	50.0906	101.767	0.765729	0.815003		303	67.912	37.8059	0.639762	0.479564		303	4.4985	16.3281	0.127583	0.583015			1.01	4.01	2.83	2.34		1.01	0.32	0.86	2.52		1.01	27.47	24.38	17.76		1.01	38.74	59.02	52.82			1.01	4.32	6.86	17.12		1.01	31.81	24.46
		304	48.0476	104.892	0.734498	0.84003		304	54.559	40.2224	0.513971	0.510217		304	3.6736	14.2069	0.104188	0.507275			1.01333	3.88	2.45	2.83		1.01333	0.49	1.22	1.57		1.01333	28	28.92	17.58		1.01333	46.85	56.45	55.66			1.01333	2.8	8.96	17.01		1.01333	28.3	24.63
		305	44.9776	110.899	0.687567	0.888137		305	43.246	36.3475	0.407397	0.461064		305	4.427	12.9148	0.125555	0.461139			1.01667	2.97	2.54	2.5		1.01667	0.54	1.94	1.79		1.01667	31.36	30.55	20.39		1.01667	55.21	55.5	76.01			1.01667	1.87	9.61	10.54		1.01667	27.94	27.13
		306	43.3433	114.637	0.662584	0.918073		306	38.585	36.2327	0.363488	0.459608		306	3.0441	13.8357	0.0863344	0.494021			1.02	2.04	2.52	2.33		1.02	0.46	0.58	2.9		1.02	32.81	28.29	24.06		1.02	62.03	65.36	88.83			1.02	4.54	10.64	6.33		1.02	28.38	32.64
		307	43.5237	114.351	0.665341	0.915782		307	39.103	36.3339	0.368368	0.460892		307	1.8064	14.3798	0.0512317	0.513449			1.02333	2.46	2.45	2.96		1.02333	0.36	1.4	3.31		1.02333	32.97	22.44	29.24		1.02333	60.41	61.16	88.72			1.02333	5.56	11.67	2.88		1.02333	30.97	34.28
		308	47.1859	110.598	0.721325	0.885726		308	36.323	39.4495	0.342179	0.500413		308	1.4105	14.1177	0.0400035	0.50409			1.02667	2.7	3.02	2.67		1.02667	0.23	1.52	2.58		1.02667	34.02	18.91	33.34		1.02667	43.68	46.28	76.43			1.02667	10.51	8.55	2.62		1.02667	32.33	31.48
		309	48.0453	101.52	0.734462	0.813025		309	35.237	36.9592	0.331949	0.468824		309	1.8781	15.3121	0.0532652	0.546738			1.03	2.96	3.22	1.8		1.03	0.26	0.92	3.36		1.03	34.24	19.12	30.43		1.03	40.86	35.57	62.93			1.03	17.54	10.65	2.45		1.03	30.96	30.66
		310	46.6092	91.543	0.712509	0.733124		310	37.433	35.8256	0.352636	0.454444		310	1.6814	15.4495	0.0476866	0.551644			1.03333	2.6	2.02	2.28		1.03333	0.21	1.56	4.57		1.03333	32.1	19.36	23.1		1.03333	47.91	29.85	51.22			1.03333	20.94	11.03	2.69		1.03333	27.45	37.64
		311	45.9733	79.384	0.702788	0.635748		311	42.148	36.9514	0.397053	0.468725		311	1.7177	13.9886	0.0487161	0.49948			1.03667	3.13	1.9	2.02		1.03667	0.36	1.92	5.65		1.03667	27.61	17.67	22.52		1.03667	45.63	29.16	37.07			1.03667	20.41	12.74	1.08		1.03667	29.16	39.75
		312	45.837	72.194	0.700704	0.578167		312	43.786	39.9829	0.412484	0.507179		312	1.3915	11.7999	0.0394647	0.42133			1.04	3.14	1.29	1.62		1.04	0.42	0.89	3.91		1.04	25.68	17.51	22		1.04	49.57	33.88	34.17			1.04	15.34	16.16	1.26		1.04	32.86	40.11
		313	49.2425	72.258	0.752764	0.57868		313	43.724	45.0407	0.4119	0.571337		313	2.3854	12.2827	0.0676529	0.438569			1.04333	3.01	1.17	1.2		1.04333	0.64	0.45	4.27		1.04333	23.34	16.44	20.73		1.04333	43.82	34.78	36.65			1.04333	13.91	12.62	0.68		1.04333	35.01	34.45
		314	52.5293	71.728	0.803009	0.574435		314	44.985	43.8587	0.423779	0.556343		314	5.8094	15.3978	0.164762	0.549798			1.04667	2.83	1.47	2.31		1.04667	0.7	0.58	3.57		1.04667	22.11	17.05	20.49		1.04667	38.23	33.59	49.08			1.04667	12.58	9.85	0.58		1.04667	37.9	28.44
		315	56.4483	67.114	0.862918	0.537484		315	44.929	47.3054	0.423252	0.600064		315	7.7862	16.1041	0.220826	0.575017			1.05	2.96	2.17	2.31		1.05	0.63	0.38	3.29		1.05	23.63	16.61	20.97		1.05	40.27	41.37	57.48			1.05	14.73	8.78	0.2		1.05	36.89	28.73
		316	56.2262	60.688	0.859523	0.486021		316	49.076	46.6184	0.462318	0.59135		316	12.8017	15.2921	0.363072	0.546024			1.05333	2.78	3.72	0.84		1.05333	1.07	0.6	4.09		1.05333	24.04	17.45	23.12		1.05333	45	46.1	52.58			1.05333	16.75	8.24	0.62		1.05333	34.96	28.94
		317	56.2095	57.256	0.859268	0.458536		317	59.872	41.0561	0.564021	0.520792		317	17.0339	13.7421	0.483102	0.490679			1.05667	1.56	2.1	0.82		1.05667	0.78	0.39	2.29		1.05667	24.04	17.07	22.22		1.05667	46.88	48.15	47.44			1.05667	14.11	5.66	1.39		1.05667	34.83	28.73
		318	58.5514	55.745	0.895068	0.446435		318	77.531	34.5954	0.730377	0.438839		318	24.0236	12.6473	0.681339	0.451588			1.06	3	2.01	1.85		1.06	1.11	0.36	1.56		1.06	23.36	16.28	25.59		1.06	47.16	51.13	58.65			1.06	10.57	4.3	2.03		1.06	35.17	29.99
		319	58.4371	50.953	0.893321	0.408058		319	88.172	32.6082	0.83062	0.413632		319	23.1408	11.8153	0.656302	0.42188			1.06333	2.87	1.66	1.7		1.06333	0.47	0.28	2.07		1.06333	23.31	16.71	28.46		1.06333	45.78	57.01	64.76			1.06333	7.74	3.57	2		1.06333	33.42	30.73
		320	57.2426	50.137	0.87506	0.401523		320	88.272	29.6379	0.831562	0.375954		320	15.2501	10.4113	0.432512	0.371748			1.06667	1.12	1.15	1		1.06667	0.71	0.57	2.19		1.06667	24.43	18.06	28.73		1.06667	50.81	79.88	68.44			1.06667	8.08	2.8	3.28		1.06667	28.99	30.52
		321	56.8717	54.405	0.86939	0.435704		321	81.098	28.3671	0.76398	0.359834		321	9.0975	8.3305	0.258016	0.297451			1.07	1.33	1.91	1.09		1.07	2.19	0.46	1.6		1.07	25.05	20.36	30.04		1.07	54.31	90.45	68.55			1.07	12.24	4.36	5.07		1.07	30.18	26.13
		322	55.4618	61.658	0.847838	0.493789		322	77.23	30.514	0.727542	0.387067		322	3.4953	8.1092	0.099131	0.289549			1.07333	2.4	2.09	1.01		1.07333	3.03	1.16	1.26		1.07333	26.53	24.94	27.83		1.07333	52.65	79.5	74.84			1.07333	19.22	9.21	12.84		1.07333	33.5	27.78
		323	57.7909	67.564	0.883442	0.541088		323	73.35	30.0529	0.69099	0.381218		323	1.8903	9.2072	0.0536112	0.328755			1.07667	2.01	1.64	1.08		1.07667	1.97	1.93	1.64		1.07667	25.69	23.83	23.2		1.07667	49.84	69.76	71.37			1.07667	23.49	16.7	15.04		1.07667	32.12	32.93
		324	55.7805	70.039	0.852709	0.560909		324	68.03	30.5914	0.640873	0.388049		324	1.1013	10.8022	0.0312342	0.385706			1.08	1.2	1.68	2.05		1.08	2.11	2.17	3.28		1.08	21.44	23.47	21.2		1.08	70.04	61.57	61.44			1.08	22.51	23.44	12.33		1.08	30.6	37.61
		325	57.3138	70.888	0.876149	0.567708		325	58.613	31.6595	0.552161	0.401598		325	0.8835	11.4551	0.0250571	0.409019			1.08333	0.86	1.98	2.85		1.08333	1.93	1.38	5.56		1.08333	21.71	24.71	19.64		1.08333	79.49	56.49	50.9			1.08333	16.07	21.59	10.9		1.08333	29.87	36.76
		326	59.6687	73.104	0.912148	0.585455		326	50.112	35.6354	0.472078	0.452031		326	0.5854	12.4292	0.0166027	0.4438			1.08667	0.6	1.4	3.23		1.08667	4.13	1.35	3.92		1.08667	21.75	24.64	20.48		1.08667	66.97	54.65	43.58			1.08667	9.6	19.48	11.37		1.08667	30.18	34
		327	60.76	74.066	0.92883	0.593159		327	44.97	35.2605	0.423638	0.447276		327	0.3052	12.4102	0.00865585	0.443122			1.09	0.65	1.38	4.68		1.09	4.29	1.33	4.1		1.09	22.32	22.81	23.94		1.09	47.8	66.63	43.23			1.09	3.76	20.51	12.36		1.09	32.05	32
		328	58.225	76.321	0.890078	0.611218		328	40.794	37.2287	0.384298	0.472242		328	0.3071	13.3139	0.00870973	0.475389			1.09333	0.89	0.99	4.28		1.09333	3.73	1.3	3.71		1.09333	22.18	20.94	25.91		1.09333	46	69.21	42.87			1.09333	1.5	17.2	11.75		1.09333	33.22	32.51
		329	51.3643	79.099	0.7852	0.633466		329	38.49	40.8088	0.362593	0.517655		329	0.3968	15.9366	0.0112537	0.569036			1.09667	1.1	1.19	3.39		1.09667	3.23	2.27	3.67		1.09667	22.67	22.45	26.96		1.09667	55	66.56	45.67			1.09667	0.8	18.02	12.62		1.09667	34.45	31.85
		330	44.6882	86.461	0.683143	0.692425		330	38.235	47.2114	0.360191	0.598872		330	0.2546	16.9215	0.00722077	0.604203			1.1	1.58	0.86	3.42		1.1	2.44	2.22	1.84		1.1	23.04	22.41	24.35		1.1	71.78	67.51	47.29			1.1	1.83	12.94	9.98		1.1	33.52	30.7
		331	36.9483	95.093	0.564824	0.761554		331	39.919	49.2931	0.376055	0.625278		331	0.1595	16.1133	0.00452362	0.575346			1.10333	1.71	1.04	2.53		1.10333	2.05	2.03	1.31		1.10333	23.86	24.31	21.94		1.10333	72.07	64.47	48.96			1.10333	2.02	7.5	8.68		1.10333	33.54	29.79
		332	31.0998	99.365	0.475419	0.795767		332	42.324	54.5596	0.398711	0.692083		332	0.3787	16.5572	0.0107404	0.591196			1.10667	1.82	1.22	2.43		1.10667	3.74	1.23	0.72		1.10667	24.84	25.24	22.03		1.10667	55.59	52.83	50.99			1.10667	3.82	6.42	10.18		1.10667	33.28	31.16
		333	26.1962	97.223	0.400458	0.778612		333	45.044	61.759	0.424335	0.783407		333	0.9587	15.8365	0.0271899	0.565462			1.11	1.26	1.26	2.41		1.11	6.34	1.12	0.44		1.11	25.01	25.62	22.33		1.11	42.35	44.43	54.12			1.11	2.45	9.11	7.49		1.11	35	31.36
		334	19.8417	89.515	0.303318	0.716883		334	45.812	68.6599	0.43157	0.870944		334	1.749	16.649	0.0496038	0.594473			1.11333	1.43	0.93	1.9		1.11333	4.86	1.8	0.76		1.11333	24.27	30.13	22.19		1.11333	38.05	43.2	73.62			1.11333	1.4	9.61	8.23		1.11333	34.05	35.61
		335	17.4419	79.784	0.266632	0.638952		335	45.874	72.9662	0.432154	0.925569		335	2.655	18.2823	0.0752991	0.652792			1.11667	0.93	0.83	2.27		1.11667	4.48	1.74	1.81		1.11667	23.63	41.69	21.35		1.11667	43.89	41.03	80.98			1.11667	1.02	8.38	7.04		1.11667	35.26	39.38
		336	13.7975	75.108	0.210921	0.601504		336	47.81	73.9977	0.450392	0.938653		336	2.305	17.8828	0.0653726	0.638528			1.12	1.05	0.89	2.14		1.12	3.87	1.24	2.4		1.12	21.87	41.47	23.28		1.12	58.62	46.36	86.28			1.12	0.35	11.08	10.28		1.12	36.28	41.43
		337	13.4397	73.617	0.205451	0.589563		337	49.647	68.8679	0.467697	0.873582		337	2.5351	16.0084	0.0718986	0.5716			1.12333	1.14	0.77	1.87		1.12333	2.94	1.38	1.02		1.12333	19.68	32.93	24.32		1.12333	59.28	55.93	67.79			1.12333	1.96	13.49	11.01		1.12333	33.03	39.82
		338	12.1227	75.231	0.185318	0.602489		338	45.53	63.8634	0.428913	0.810101		338	3.142	14.8393	0.089111	0.529856			1.12667	0.81	0.49	2.2		1.12667	3.3	0.73	0.66		1.12667	20.21	27.2	22.5		1.12667	55.35	64.47	44.47			1.12667	2.59	16.89	13.94		1.12667	31.66	35.45
		339	11.0089	80.903	0.168292	0.647913		339	40.322	55.9262	0.379852	0.709418		339	2.3881	14.5032	0.0677295	0.517855			1.13	0.65	1.3	2.58		1.13	3.51	0.32	0.87		1.13	23.35	23.61	20.86		1.13	49.8	69.8	38.01			1.13	3.84	18.16	15.71		1.13	32.92	30.98
		340	11.2498	88.683	0.171974	0.71022		340	41.989	51.4668	0.395555	0.652851		340	3.0522	13.9265	0.0865642	0.497263			1.13333	0.54	1.02	2.86		1.13333	4.58	0.17	0.88		1.13333	23.38	22.5	21.77		1.13333	47.38	86.08	23.67			1.13333	2.66	20.56	9.87		1.13333	31.53	28.52
		341	11.3304	96.106	0.173206	0.769667		341	46.717	44.8912	0.440095	0.56944		341	2.9183	14.1936	0.0827666	0.5068			1.13667	0.49	0.84	2.07		1.13667	3.38	0.42	1.77		1.13667	21.96	23.6	24.75		1.13667	59.78	93.56	21.25			1.13667	2.75	14.05	6.89		1.13667	34.73	28.16
		342	10.4563	103.354	0.159844	0.827713		342	46.638	38.9209	0.439351	0.493708		342	2.2137	14.9603	0.0627833	0.534176			1.14	0.23	1.7	2		1.14	3.66	0.65	2.24		1.14	21.47	25.35	25.33		1.14	82.29	70.69	22.25			1.14	5.02	17.11	8.66		1.14	39.64	30.71
		343	9.3677	112.294	0.143203	0.899309		343	42.967	36.5166	0.404769	0.463209		343	1.6066	15.6153	0.0455652	0.557564			1.14333	0.39	2.12	2.65		1.14333	3.46	0.98	1.63		1.14333	20.41	26.32	24.51		1.14333	67.21	47.11	18.74			1.14333	10.59	14.21	11.54		1.14333	44.39	33.41
		344	8.6565	120.73	0.132331	0.966869		344	40.29	31.6487	0.37955	0.401461		344	2.2234	17.4061	0.0630584	0.621507			1.14667	0.44	1.68	2.13		1.14667	2.72	2.26	3		1.14667	19.57	26.06	25.65		1.14667	33.74	45.18	21.6			1.14667	17.62	12.26	17.54		1.14667	46.34	35.33
		345	5.3075	112.571	0.0811351	0.901527		345	39.896	31.7006	0.375838	0.402119		345	2.4685	20.1187	0.0700097	0.718363			1.15	0.52	1.74	2.02		1.15	3.25	2.28	2.41		1.15	20.35	25.81	31.72		1.15	23.76	50.62	29.76			1.15	17.97	14.57	15.04		1.15	40.87	34.71
		346	3.2852	99.043	0.0502204	0.793188		346	39.741	30.2895	0.374378	0.384219		346	3.7335	25.5123	0.105887	0.910949			1.15333	0.25	1.44	1.65		1.15333	2.34	1.04	3.23		1.15333	21.71	25.83	33.7		1.15333	25.14	58.57	58.54			1.15333	11.48	15.27	16.13		1.15333	37.81	36.06
		347	2.8564	86.142	0.0436654	0.68987		347	39.103	31.162	0.368368	0.395287		347	5.5433	28.0063	0.157215	1			1.15667	0.33	1.86	0.98		1.15667	2.3	0.76	3.7		1.15667	20.97	26.14	30.35		1.15667	18.81	43.65	88.71			1.15667	8.57	12.16	15.63		1.15667	39.8	35.72
		348	2.1545	82.659	0.0329356	0.661976		348	35.479	29.3119	0.334228	0.371818		348	8.9166	24.4808	0.252886	0.874118			1.16	0.2	1.78	1.56		1.16	3.27	1.64	1.69		1.16	21.07	27.79	31.13		1.16	22.64	32.14	83.24			1.16	8.47	14.63	12.94		1.16	38.77	31.64
		349	1.4319	85.075	0.0218893	0.681325		349	33.268	27.3583	0.3134	0.347037		349	9.6624	20.603	0.274038	0.735656			1.16333	0.24	2.32	1.08		1.16333	4.62	1.32	0.85		1.16333	21.27	25.66	30.01		1.16333	26.46	30.43	66.96			1.16333	8.58	16.18	9.69		1.16333	36.9	31.67
		350	1.0713	94.519	0.0163768	0.756957		350	32.525	29.5248	0.3064	0.374519		350	9.8635	19.9123	0.279741	0.710994			1.16667	0.26	1.67	1.62		1.16667	3.72	1.6	0.89		1.16667	21.44	23.47	28.08		1.16667	34.89	27.26	51.83			1.16667	6.87	21.49	6.31		1.16667	32.26	32.77
		351	0.6918	104.274	0.0105755	0.835081		351	31.562	33.172	0.297328	0.420783		351	9.8159	19.3064	0.278391	0.689359			1.17	0.24	1.91	0.78		1.17	3.98	1.6	2.12		1.17	21.66	22.26	27.48		1.17	46.39	32.16	40.42			1.17	9.4	23.44	6.43		1.17	31.74	33.68
		352	0.5302	101.322	0.0081051	0.811439		352	28.777	33.7862	0.271092	0.428575		352	9.789	17.3934	0.277628	0.621053			1.17333	0.45	1.47	0.46		1.17333	2.91	0.61	2.02		1.17333	22.77	20.87	30.45		1.17333	52.29	41.32	31.12			1.17333	13.45	25.29	9		1.17333	32.22	30.76
		353	0.4282	97.749	0.00654584	0.782825		353	25.772	31.9418	0.242784	0.405178		353	8.6983	15.7319	0.246694	0.561727			1.17667	0.57	1.5	0.39		1.17667	1.64	0.82	1.72		1.17667	23.86	23.64	31.85		1.17667	50.84	44.74	31.84			1.17667	13.5	18.43	11.81		1.17667	33.78	29.83
		354	0.6582	88.3	0.0100618	0.707152		354	23.814	32.1927	0.224339	0.408361		354	6.0123	13.5283	0.170516	0.483045			1.18	0.89	1.71	0.4		1.18	2.74	1.88	2.77		1.18	25.51	25.72	31.69		1.18	51.51	47.27	31.91			1.18	10.46	15.84	14.43		1.18	35.7	33.43
		355	0.2617	78.447	0.00400058	0.628244		355	23.955	37.3098	0.225667	0.473271		355	4.6128	12.4308	0.130825	0.443857			1.18333	0.92	1.15	0.26		1.18333	2.4	3.77	2.93		1.18333	24.68	26.69	31.37		1.18333	55.78	49.1	33.2			1.18333	14.23	12.32	12.34		1.18333	39.81	34.22
		356	0.2019	64.7	0.00308642	0.518151		356	24.397	40.7957	0.229831	0.517489		356	1.9642	13.1915	0.0557071	0.471019			1.18667	1.38	1.4	0.5		1.18667	2.86	3.58	2.38		1.18667	23.64	24.59	33.04		1.18667	47.22	43.03	40.01			1.18667	14.44	12.18	10.12		1.18667	40.6	33.67
		357	0.2043	57.396	0.00312311	0.459657		357	25.319	36.594	0.238516	0.464191		357	2.3496	12.4843	0.0666375	0.445768			1.19	0.46	1.66	0.2		1.19	2.12	2.97	3.15		1.19	25.19	22.31	31.05		1.19	36.32	49.58	50.5			1.19	17.83	10.04	5.72		1.19	41.98	30.97
		358	0.1033	56.166	0.00157913	0.449807		358	26.485	35.8047	0.249501	0.454179		358	3.2371	12.1122	0.0918081	0.432481			1.19333	0.7	2.17	0.46		1.19333	1.05	2.93	4.57		1.19333	25.95	25.1	27.19		1.19333	33.45	58.47	53.1			1.19333	21.03	9.06	1.6		1.19333	39.98	33.57
		359	0.1378	54.791	0.00210653	0.438795		359	27.587	36.7348	0.259882	0.465977		359	3.5545	12.9164	0.10081	0.461196			1.19667	0.32	2.02	0.59		1.19667	1.64	2.67	6.01		1.19667	24.25	24.89	25.97		1.19667	39.94	58.7	64.18			1.19667	28.36	9.03	2.57		1.19667	36.91	39.79
		360	0.0879	52.18	0.00134372	0.417885		360	27.715	35.3215	0.261088	0.44805		360	3.9757	14.2863	0.112756	0.51011			1.2	0.36	1.05	0.84		1.2	3.96	1.6	4.74		1.2	23.84	25.7	26.75		1.2	42.79	59.82	77.51			1.2	32.73	13.4	2.98		1.2	32.47	38.56
		361	0.2888	55.689	0.00441485	0.445987		361	27.089	37.6523	0.255191	0.477616		361	4.1565	14.3001	0.117883	0.510603			1.20333	0.1	0.73	0.85		1.20333	4.69	1.33	3.07		1.20333	26.24	22.75	29.17		1.20333	45.15	52.01	77.89			1.20333	27.68	13.79	1.96		1.20333	27.72	34.22
		362	0.5001	59.039	0.00764497	0.472815		362	25.506	42.6933	0.240278	0.54156		362	3.424	13.1482	0.0971089	0.469473			1.20667	0.53	1.26	1.16		1.20667	3.33	1.46	2.65		1.20667	27.79	21.08	32.11		1.20667	52.02	43.62	73.73			1.20667	19.64	16.14	1.19		1.20667	25.63	31.11
		363	0.4588	58.525	0.00701362	0.468699		363	24.174	44.3918	0.22773	0.563105		363	4.3376	12.431	0.12302	0.443864			1.21	0.72	1.02	1.26		1.21	2.7	0.93	1.64		1.21	30	22.83	32.09		1.21	51.16	41.13	62.51			1.21	16.68	11.38	2.2		1.21	25.57	26.52
		364	0.3908	60.726	0.00597411	0.486325		364	23.03	45.907	0.216953	0.582326		364	3.9153	13.1531	0.111043	0.469648			1.21333	1.42	1.02	0.95		1.21333	0.86	1.63	1.63		1.21333	32.01	25.6	27.66		1.21333	38.02	42.95	41.64			1.21333	14.48	10.05	2.03		1.21333	26.91	29.37
		365	0.3974	60.414	0.006075	0.483827		365	22.439	48.8325	0.211386	0.619435		365	1.9031	13.6676	0.0539743	0.488019			1.21667	1.56	0.43	0.42		1.21667	0.8	1.9	3		1.21667	30.55	25.76	22.57		1.21667	27.2	44.67	41.52			1.21667	11.78	8.15	0.99		1.21667	32.49	30.35
		366	0.69	61.116	0.0105479	0.489449		366	22.06	54.2057	0.207815	0.687594		366	0.945	14.5351	0.0268014	0.518994			1.22	1.7	0.97	0.28		1.22	0.89	2.33	5.51		1.22	26.14	25.89	20.25		1.22	30.62	47.43	47.14			1.22	10.69	8.95	0.49		1.22	37.36	30.99
		367	0.8288	58.244	0.0126698	0.466448		367	22.634	53.4928	0.213223	0.678551		367	1.2935	15.4231	0.0366853	0.550701			1.22333	2.34	0.91	0.39		1.22333	0.88	3.21	5.75		1.22333	24.88	25.3	19.71		1.22333	29.18	54.49	48.33			1.22333	11.34	7.6	1.16		1.22333	38.42	30.14
		368	1.7915	56.699	0.0273864	0.454075		368	22.411	51.2556	0.211122	0.650172		368	3.9775	16.0684	0.112807	0.573742			1.22667	1.42	1	0.94		1.22667	1.28	4.37	7.16		1.22667	23.84	26.24	18.82		1.22667	30.11	60.6	51.04			1.22667	14.96	7.09	1.59		1.22667	38.29	31.03
		369	2.5069	56.285	0.0383227	0.45076		369	21.731	52.0933	0.204716	0.660798		369	7.0781	15.9357	0.200744	0.569004			1.23	0.79	0.89	1.11		1.23	2.32	4.81	5.88		1.23	22.56	24.33	17.93		1.23	41.15	49.12	41.63			1.23	19.44	8.52	0.93		1.23	35.06	32.61
		370	2.7429	53.692	0.0419304	0.429994		370	21.983	50.3135	0.20709	0.638222		370	7.3984	13.873	0.209828	0.495353			1.23333	1.02	1.05	1.02		1.23333	3.29	5.65	3.44		1.23333	21.16	24.42	17.57		1.23333	49.81	40.11	37.22			1.23333	25.22	12.68	0.88		1.23333	31.87	34.35
		371	2.72	56.451	0.0415803	0.452089		371	21.603	50.7216	0.20351	0.643398		371	5.3002	12.5283	0.15032	0.447339			1.23667	1.02	0.65	0.52		1.23667	3.1	4.56	2.45		1.23667	19.31	24.85	17.53		1.23667	48.47	31.24	34.62			1.23667	23.41	7.72	1.3		1.23667	31.36	38.43
		372	3.8008	61.865	0.0581023	0.495447		372	20.543	57.3275	0.193524	0.727194		372	3.4411	13.2201	0.0975938	0.47204			1.24	1.88	0.72	0.52		1.24	1.82	3.04	1.5		1.24	18.35	26.38	17.23		1.24	41.14	31.99	37.93			1.24	12.74	6.78	2.82		1.24	30.1	37.2
		373	3.8615	64.487	0.0590303	0.516445		373	19.681	59.0453	0.185404	0.748984		373	3.2566	12.1723	0.0923612	0.434627			1.24333	2.15	0.71	0.24		1.24333	1.73	1.99	1.19		1.24333	18.21	29.97	17.38		1.24333	39.08	32.69	36.22			1.24333	7.46	7.94	6.34		1.24333	29	35.64
		374	5.6599	67.636	0.0865222	0.541664		374	20.847	52.8241	0.196388	0.670068		374	4.5121	11.016	0.127969	0.39334			1.24667	2.78	0.37	0.66		1.24667	1.87	1.24	1.19		1.24667	16.81	28.17	17.06		1.24667	39.91	37.1	29.03			1.24667	4.16	9.88	11.27		1.24667	26.22	35.98
		375	6.6258	74.178	0.101288	0.594056		375	22.599	43.0998	0.212893	0.546717		375	6.246	9.6316	0.177144	0.343908			1.25	2.68	0.38	0.98		1.25	2.16	1.73	1.8		1.25	16.48	26.14	16.81		1.25	51.74	38.93	36.29			1.25	5.44	13.09	16.08		1.25	26.69	35.64
		376	6.2874	84.592	0.0961147	0.677457		376	21.646	37.832	0.203915	0.479895		376	8.2463	9.0629	0.233875	0.323602			1.25333	2.31	0.48	1.42		1.25333	2.39	0.79	2.66		1.25333	16.98	23	16.85		1.25333	50.45	29.88	44.59			1.25333	5.96	18.66	19.63		1.25333	28.25	36.11
		377	7.2889	96.241	0.111424	0.770748		377	20.369	34.8055	0.191885	0.441504		377	10.256	9.5344	0.290873	0.340438			1.25667	1.42	0.58	1.64		1.25667	3.1	1.15	3.19		1.25667	15.81	20.25	16.65		1.25667	47.64	33.09	44.32			1.25667	4.5	17.52	14.37		1.25667	30.04	34.01
		378	7.4108	106.646	0.113288	0.854077		378	18.865	29.224	0.177717	0.370703		378	10.3814	11.2038	0.294429	0.400046			1.26	2.26	0.62	0.8		1.26	2.48	0.67	3.08		1.26	15.83	18.83	16.66		1.26	45.65	37.85	41.68			1.26	2.69	9.3	16.61		1.26	29.14	35.71
		379	7.3826	112.086	0.112857	0.897643		379	18.701	27.9924	0.176172	0.355081		379	9.7455	13.4048	0.276394	0.478635			1.26333	3.24	0.5	1.11		1.26333	2.3	0.23	1.82		1.26333	15.8	18.18	16.26		1.26333	45.24	41.67	36.84			1.26333	5.08	9.08	10.54		1.26333	28.68	34.25
		380	7.4509	121.437	0.113901	0.972531		380	19.82	26.541	0.186713	0.33667		380	8.8503	15.6998	0.251005	0.560581			1.26667	3.78	0.36	1.6		1.26667	2.78	0.41	3.42		1.26667	15.76	18.97	16.17		1.26667	47.63	38.04	41.94			1.26667	6.22	6.36	8.77		1.26667	25.58	31.92
		381	5.7602	124.867	0.0880554	1		381	20.614	29.1581	0.194193	0.369868		381	9.1962	16.2593	0.260816	0.580559			1.27	3.78	0.78	2.08		1.27	1.8	0.5	1.75		1.27	15.69	19.43	16.57		1.27	50.93	30.45	46.42			1.27	7.84	2.68	5.86		1.27	24.33	32.76
		382	4.7635	109.403	0.072819	0.876156		382	19.877	30.2886	0.18725	0.384208		382	9.6336	16.0951	0.273221	0.574696			1.27333	2.28	1	0.98		1.27333	1.42	0.96	2.48		1.27333	15.67	19.41	16.79		1.27333	52.1	31.8	45.01			1.27333	10.98	1.85	4.88		1.27333	25.87	30.77
		383	3.9751	80.965	0.0607669	0.64841		383	20.041	35.1203	0.188795	0.445497		383	9.2582	15.052	0.262574	0.537451			1.27667	2.9	1.3	0.68		1.27667	2.38	1.11	2.02		1.27667	15.68	20.14	16.71		1.27667	41.41	44.15	38.17			1.27667	25.04	1.54	7.29		1.27667	31.99	30.44
		384	4.3489	56.999	0.0664811	0.456478		384	20.833	37.291	0.196256	0.473033		384	8.7678	15.6393	0.248666	0.558421			1.28	2.7	2.26	0.9		1.28	2.91	2.16	2.86		1.28	16.72	19.18	17.75		1.28	26.87	49.58	28.05			1.28	35.56	1.6	8.99		1.28	36.21	31.58
		385	6.0182	44.444	0.0919995	0.355931		385	21.318	40.3721	0.200825	0.512116		385	8.2633	19.6033	0.234357	0.69996			1.28333	3.08	1.89	0.85		1.28333	4.26	2.68	2.78		1.28333	16.75	18.39	17.96		1.28333	18.58	47.22	26.44			1.28333	43.58	2.72	12.02		1.28333	37.11	30.56
		386	9.5055	40.494	0.145309	0.324297		386	22.025	41.2121	0.207485	0.522771		386	7.1852	22.1705	0.203781	0.791625			1.28667	1.35	1.96	0.77		1.28667	4.03	2.16	3.2		1.28667	16.64	17.28	18.08		1.28667	20.45	42.26	27.65			1.28667	36.75	4.96	15.39		1.28667	38.7	30.21
		387	13.3361	36.424	0.203867	0.291702		387	20.99	43.0752	0.197735	0.546405		387	7.1952	21.7168	0.204065	0.775426			1.29	0.84	1.88	0.81		1.29	4.72	2.38	3.78		1.29	17.56	16.89	18.92		1.29	32.51	31.25	33.24			1.29	26.16	9.55	16.4		1.29	39.51	30.4
		388	15.0636	36.156	0.230275	0.289556		388	20.408	42.8038	0.192253	0.542962		388	6.8359	17.7405	0.193875	0.633447			1.29333	1.57	1.84	0.92		1.29333	4.51	3.2	4.75		1.29333	16.63	17.93	19.27		1.29333	53.19	30.3	47.42			1.29333	21.5	11.89	11.17		1.29333	37.48	29.24
		389	15.5393	33.424	0.237547	0.267677		389	17.625	47.6676	0.166035	0.604659		389	6.9368	15.1653	0.196736	0.541496			1.29667	1.56	0.86	0.7		1.29667	3.74	3.97	4.87		1.29667	17.55	16.93	18.5		1.29667	53.01	29.65	45.83			1.29667	19.29	12.01	7.51		1.29667	34.08	26.75
		390	14.3248	30.604	0.218981	0.245093		390	16.296	47.5686	0.153516	0.603403		390	6.6435	12.7319	0.188418	0.454608			1.3	1.58	1.47	0.61		1.3	1.61	6.86	3.78		1.3	17.5	16.92	19.11		1.3	48.08	32.25	35.43			1.3	18.12	12.3	4.7		1.3	35.46	28.82
		391	12.5183	29.316	0.191366	0.234778		391	16.895	48.446	0.159159	0.614533		391	5.9863	12.9085	0.169779	0.460914			1.30333	1.17	1.15	1.2		1.30333	1.7	5.03	2.52		1.30333	17.52	15.87	19.78		1.30333	40.61	38.1	33.3			1.30333	16.14	10.27	3.62		1.30333	36.46	32.43
		392	11.9594	25.285	0.182822	0.202495		392	19.015	46.5824	0.17913	0.590893		392	3.7606	15.1133	0.106655	0.539639			1.30667	1.36	1.18	0.35		1.30667	0.89	1.92	1.39		1.30667	17.44	16.8	21.25		1.30667	34.21	44.49	41.57			1.30667	14	6.39	3.13		1.30667	39.97	36.43
		393	10.7294	18.201	0.164019	0.145763		393	21.212	45.6419	0.199827	0.578963		393	3.7618	17.4265	0.106689	0.622235			1.31	1.22	1.65	0.14		1.31	1.08	1.16	2.17		1.31	18.44	16.35	22.93		1.31	29.91	50.18	46.2			1.31	10.39	7.31	2.85		1.31	39.2	34.47
		394	10.079	13.036	0.154076	0.104399		394	22.445	41.9863	0.211442	0.532592		394	4.4862	18.5436	0.127234	0.662122			1.31333	0.31	1.26	0.35		1.31333	1.07	1.07	2.32		1.31333	18.67	15.85	25.53		1.31333	33.23	41.87	44.87			1.31333	6.28	9.16	4.05		1.31333	35.65	30.85
		395	8.9744	8.843	0.137191	0.0708194		395	23.865	41.2535	0.224819	0.523296		395	5.2866	18.4132	0.149934	0.657466			1.31667	0.49	1.72	0.48		1.31667	1.19	0.72	4.18		1.31667	18.64	16.95	27.53		1.31667	35.53	37.27	40.44			1.31667	1.89	11.63	3.58		1.31667	29.48	28.76
		396	7.6876	9.024	0.117519	0.0722689		396	23.785	39.1237	0.224065	0.49628		396	5.3798	18.6316	0.152578	0.665265			1.32	0.45	1.76	0.54		1.32	1.87	0.88	6.99		1.32	17.51	18.64	24.67		1.32	38.21	38.17	37.3			1.32	1.38	14.51	4		1.32	31.75	28.97
		397	6.6918	7.671	0.102297	0.0614334		397	20.93	44.5198	0.19717	0.564729		397	4.9152	18.1985	0.139401	0.6498			1.32333	0.26	1.51	0.07		1.32333	1.64	0.98	7.18		1.32333	16.62	19.02	23.45		1.32333	38.78	42.7	28.31			1.32333	1.62	18.47	3.69		1.32333	33.9	31
		398	6.9366	7.517	0.106039	0.0602001		398	21.092	53.886	0.198696	0.683538		398	3.7023	15.7519	0.105002	0.562441			1.32667	0.74	1.31	0.19		1.32667	1.99	1.5	4.84		1.32667	16.04	18.34	23.46		1.32667	39.53	52.06	19.65			1.32667	0.21	14.58	3.4		1.32667	33.3	28.66
		399	6.5474	6.289	0.100089	0.0503656		399	22.257	57.3576	0.209671	0.727575		399	3.7783	14.7979	0.107157	0.528378			1.33	0.88	1.06	0.1		1.33	1.36	1.72	3.64		1.33	17.17	18.27	23.48		1.33	37.01	52.19	16.83			1.33	0.72	12.46	6.44		1.33	33.7	29.49
		400	6.1766	7.017	0.0944209	0.0561958		400	22.162	55.8389	0.208776	0.708311		400	4.3351	16.8939	0.122949	0.603218			1.33333	1.07	1.2	0.36		1.33333	1.12	2.9	4.96		1.33333	17.58	18.53	24.79		1.33333	33.28	57.71	18.48			1.33333	1.26	14.06	4.74		1.33333	35.17	32.5
		401	4.5569	7.086	0.0696608	0.0567484		401	21.704	54.885	0.204462	0.696211		401	7.7644	21.8726	0.220208	0.780989			1.33667	0.88	1.31	0.17		1.33667	2.03	2.64	3.96		1.33667	17.8	18.46	24.17		1.33667	29.17	50.43	23.44			1.33667	3.19	15.74	4.29		1.33667	32.26	31.25
		402	5.5805	7.89	0.0853084	0.0631872		402	23.061	59.2326	0.217245	0.75136		402	9.3008	23.8632	0.263782	0.852065			1.34	1.26	1.6	0.19		1.34	3.31	2.45	3.48		1.34	15.39	18.32	24.05		1.34	27.91	36.52	24.51			1.34	3.5	22.29	3.17		1.34	29.59	27.52
		403	6.021	8.036	0.0920423	0.0643565		403	22.584	59.6463	0.212752	0.756607		403	10.1747	22.5173	0.288567	0.804008			1.34333	1.12	1.26	0.17		1.34333	4.24	2.28	3.95		1.34333	13.65	18.25	27.63		1.34333	30.45	35.51	22.96			1.34333	7.12	22.47	5.54		1.34333	29.46	27.61
		404	5.1344	8.711	0.0784889	0.0697622		404	19.913	59.3635	0.187589	0.75302		404	11.0956	19.844	0.314685	0.708555			1.34667	0.6	1.19	0.26		1.34667	5.3	2.54	3.51		1.34667	13.97	17.66	26.69		1.34667	34.4	42.51	25.39			1.34667	8.35	14.03	5.12		1.34667	29.65	28.43
		405	6.2426	8.904	0.0954298	0.0713079		405	19.261	52.6347	0.181447	0.667666		405	13.5731	18.099	0.38495	0.646247			1.35	0.28	0.72	0.28		1.35	3.67	2.85	2.2		1.35	14.69	17.26	25.85		1.35	40.76	47.96	27.86			1.35	8.64	8.86	6.6		1.35	33	26.4
		406	7.1236	11.074	0.108898	0.0886864		406	19.178	49.0667	0.180665	0.622406		406	14.2364	18.291	0.403762	0.653103			1.35333	0.3	0.82	0.28		1.35333	5.36	4.15	1.31		1.35333	14.98	17.25	27.41		1.35333	51.05	50.41	31.22			1.35333	8.05	6.39	7.01		1.35333	33.77	26.79
		407	7.5082	12.681	0.114777	0.101556		407	18.573	53.486	0.174966	0.678464		407	10.5193	20.0891	0.29834	0.717306			1.35667	0.42	0.64	0.59		1.35667	5.52	5.43	1.73		1.35667	16.11	19.31	28.16		1.35667	49.26	48.42	31.87			1.35667	8.41	7.68	8.3		1.35667	32.99	28.7
		408	7.8846	12.674	0.120531	0.1015		408	16.82	56.4049	0.158452	0.71549		408	8.8977	20.4766	0.25235	0.731143			1.36	0.32	1.35	0.33		1.36	5.93	5.64	0.69		1.36	16.41	20.03	25.16		1.36	43.55	48.58	35.83			1.36	10.91	10	15.89		1.36	35.29	30.67
		409	8.7958	13.204	0.13446	0.105745		409	16.156	64.4991	0.152197	0.818165		409	7.8559	21.9044	0.222803	0.782124			1.36333	0.26	1.08	0.42		1.36333	3.73	7.47	0.82		1.36333	17.1	20.4	23.41		1.36333	42.39	38.48	29.46			1.36333	14.67	8.09	16.94		1.36333	40.66	33.07
		410	9.4989	12.616	0.145208	0.101036		410	13.983	69.5502	0.131726	0.882237		410	6.5607	21.3848	0.18607	0.763571			1.36667	0.37	0.32	0.37		1.36667	3.3	5.7	1.74		1.36667	16.74	19.73	23.98		1.36667	44.86	43.44	23.35			1.36667	14.41	9.31	24.66		1.36667	42.48	34.54
		411	7.9143	11.395	0.120985	0.0912571		411	13.551	70.1877	0.127657	0.890324		411	5.3685	19.9354	0.152257	0.711818			1.37	0.47	0.64	0.37		1.37	3.56	4.04	2.2		1.37	17.28	18.5	22.5		1.37	41.6	41.62	20.33			1.37	12.86	5.99	22.22		1.37	37.81	32.65
		412	6.4746	10.13	0.0989764	0.0811263		412	14.586	67.8669	0.137407	0.860885		412	3.5125	18.4048	0.0996188	0.657166			1.37333	0.26	0.63	0.57		1.37333	4	3.32	2.32		1.37333	16.5	17.46	21.52		1.37333	35.75	41.09	20.15			1.37333	12.58	4.71	25.55		1.37333	33.02	31.16
		413	6.7769	9.192	0.103598	0.0736143		413	14.682	66.5919	0.138311	0.844711		413	3.0759	17.8424	0.0872363	0.637085			1.37667	0.35	0.46	0.56		1.37667	5.38	3.07	3.06		1.37667	15.17	17.76	22.5		1.37667	37.43	38.02	27.16			1.37667	11.65	2.1	19.77		1.37667	31.93	29.17
		414	6.3113	8.208	0.09648	0.0657339		414	13.74	60.3674	0.129437	0.765754		414	2.1359	19.9937	0.0605768	0.7139			1.38	0.31	0.42	0.38		1.38	5.41	3.54	3.62		1.38	15.28	18.43	23.63		1.38	35.67	41.12	29.75			1.38	10.91	2.18	19.39		1.38	32.03	29.98
		415	6.0732	6.845	0.0928402	0.0548183		415	13.242	63.4543	0.124746	0.804911		415	2.9803	21.3712	0.084525	0.763085			1.38333	0.3	0.62	0.6		1.38333	4.46	4.15	2.26		1.38333	15.16	20.94	24.43		1.38333	35.15	41.05	22.49			1.38333	12.09	3.11	17.81		1.38333	31.5	29.74
		416	4.7946	5.033	0.0732944	0.0403069		416	13.265	67.1732	0.124962	0.852085		416	2.9333	20.6811	0.083192	0.738445			1.38667	0.26	0.95	0.31		1.38667	4.08	5.23	3.15		1.38667	15.58	24.18	24.19		1.38667	40.51	43.8	23.23			1.38667	15.77	7.96	11.66		1.38667	35.86	31.19
		417	4.0353	3.623	0.0616871	0.0290149		417	14.221	63.6988	0.133968	0.808013		417	2.69	20.5465	0.0762917	0.733639			1.39	0.19	1.18	0.36		1.39	4.84	3.39	4.16		1.39	17.07	23.16	23.2		1.39	40.02	45.15	19.31			1.39	16.04	10.52	10.1		1.39	35.78	29.42
		418	3.6226	2.626	0.0553782	0.0210304		418	14.807	58.4593	0.139489	0.74155		418	3.289	19.1875	0.0932801	0.685114			1.39333	0.13	1.39	0.18		1.39333	3.4	1.02	6.74		1.39333	16.68	21.7	22.44		1.39333	35.28	40.19	20.73			1.39333	12.04	12.76	7.44		1.39333	32.57	25.86
		419	3.4801	1.803	0.0531998	0.0144394		419	17.447	50.5907	0.164359	0.641738		419	2.6092	18.5527	0.0740001	0.662447			1.39667	0.48	1.38	0.41		1.39667	3.91	1.51	6.78		1.39667	16.14	20.67	20.62		1.39667	30.07	33.12	19.27			1.39667	11.64	16.69	6.57		1.39667	28.62	28.03
		420	3.465	1.003	0.052969	0.00803255		420	18.918	47.5229	0.178216	0.602823		420	2.46	15.8907	0.0697686	0.567397			1.4	0.42	1.33	0.16		1.4	3.22	1.42	5.3		1.4	16.57	18.38	19.69		1.4	30.94	35.8	17.32			1.4	12.41	18.36	8.47		1.4	26.94	31.73
		421	3.9321	1.373	0.0601095	0.0109957		421	17.613	48.0409	0.165922	0.609394		421	4.6088	14.4141	0.130711	0.514673			1.40333	0.54	0.99	0.11		1.40333	2.75	3.57	3.9		1.40333	16.96	18.25	20.21		1.40333	42.92	34.53	20.21			1.40333	7.79	11.45	7.56		1.40333	25.54	36.74
		422	4.5311	1.055	0.0692664	0.00844899		422	15.92	43.7522	0.149974	0.554992		422	5.3889	16.1111	0.152836	0.575267			1.40667	0.33	1.19	0.26		1.40667	2.52	4.83	1.99		1.40667	17.1	20.4	20.9		1.40667	45.53	28.89	22.73			1.40667	10.41	7.86	4.7		1.40667	26.32	39.55
		423	4.422	1.195	0.0675986	0.00957018		423	12.477	42.9741	0.117539	0.545122		423	6.0382	21.3417	0.171251	0.762032			1.41	0.46	1.38	0.28		1.41	3	5.25	1.04		1.41	17.37	20.26	23.27		1.41	48.8	23.28	30.94			1.41	9.27	9.06	6.06		1.41	28.59	33.46
		424	3.5664	2.067	0.0545191	0.0165536		424	9.514	41.2663	0.0896262	0.523459		424	8.774	25.1138	0.248841	0.89672			1.41333	0.24	1.22	0.24		1.41333	2.26	4.23	1.82		1.41333	18.95	19.22	25.17		1.41333	35.45	20.16	36.82			1.41333	7.49	8.72	7.08		1.41333	32.52	27.72
		425	2.6395	2.128	0.0403497	0.0170421		425	9.194	43.5056	0.0866117	0.551864		425	11.1858	24.7619	0.317243	0.884155			1.41667	0.34	1.23	0.21		1.41667	1.36	5.51	2.47		1.41667	18.05	19.51	25.93		1.41667	24.4	20.21	40.26			1.41667	6.87	10.28	7.71		1.41667	35.83	26.23
		426	3.046	2.306	0.0465638	0.0184676		426	9.675	46.2499	0.0911429	0.586675		426	13.9325	24.3377	0.395143	0.869008			1.42	0.61	0.78	0.09		1.42	1.64	9.71	4.35		1.42	16.94	19.81	24.73		1.42	24.17	21.63	37.52			1.42	7.56	9.36	7.64		1.42	33.33	26.21
		427	3.3941	1.803	0.0518852	0.0144394		427	10.471	51.9477	0.0986416	0.658951		427	15.7791	25.2627	0.447515	0.902036			1.42333	0.76	0.6	0.2		1.42333	3.2	10.69	4.83		1.42333	17.88	19.16	22.09		1.42333	17.77	25.5	27.36			1.42333	7.62	8.06	8.36		1.42333	30.78	31.7
		428	3.763	1.445	0.0575245	0.0115723		428	11.141	50.4875	0.104953	0.640429		428	15.8909	24.3117	0.450685	0.86808			1.42667	0.5	1.25	0.48		1.42667	3.57	8.95	4.54		1.42667	17.02	18.91	20.01		1.42667	16.79	36.04	16.97			1.42667	8.25	5.94	7.13		1.42667	31.4	38.54
		429	3.5791	1.238	0.0547132	0.00991455		429	12.025	54.4824	0.113281	0.691104		429	13.6319	22.3223	0.386617	0.797046			1.43	0.36	0.95	0.59		1.43	3.2	8.12	2.54		1.43	16.94	18.54	19.62		1.43	22.21	38.6	19.85			1.43	11.57	4.84	9.9		1.43	30.95	36.76
		430	3.2792	1.467	0.0501287	0.0117485		430	13.667	56.7028	0.128749	0.719269		430	12.9587	18.878	0.367525	0.674063			1.43333	0.3	0.78	0.3		1.43333	4.02	7.61	3.76		1.43333	17.95	16.67	19.8		1.43333	35.19	40.45	28.7			1.43333	9.79	7.64	23.67		1.43333	31.01	33.94
		431	2.955	1.224	0.0451727	0.00980243		431	15.278	56.6995	0.143926	0.719227		431	14.1112	16.1031	0.400211	0.574981			1.43667	0.47	0.94	0.76		1.43667	3.37	3.32	4.9		1.43667	18.97	16.23	19.03		1.43667	37.68	38.39	29.42			1.43667	8.18	7.54	27.98		1.43667	34.77	32.04
		432	4.242	1.913	0.0648469	0.0153203		432	17.619	60.581	0.165979	0.768464		432	14.5748	15.9566	0.413359	0.56975			1.44	0.37	1.06	0.75		1.44	6.56	2.24	5.44		1.44	18.61	16.36	19.78		1.44	20.74	28.95	25.69			1.44	6.7	7.65	30.71		1.44	35.53	31.59
		433	4.6404	2.656	0.0709372	0.0212706		433	21.319	65.0407	0.200835	0.825035		433	16.7035	15.6759	0.473732	0.559728			1.44333	0.5	1.35	0.77		1.44333	8.9	1.22	4.18		1.44333	17.96	17.85	19.73		1.44333	15.33	35.9	30.46			1.44333	8.97	8.19	23.78		1.44333	33.27	28.51
		434	4.0686	3.09	0.0621962	0.0247463		434	24.72	74.7037	0.232874	0.947609		434	19.2203	16.9847	0.545111	0.60646			1.44667	0.88	1.56	0.54		1.44667	7.38	0.8	4.67		1.44667	17.2	17.75	20.76		1.44667	16.51	46.93	38.7			1.44667	10.93	9.9	15.6		1.44667	29.48	27.9
		435	5.5782	2.102	0.0852732	0.0168339		435	26.437	78.8339	0.249049	1		435	21.035	17.638	0.596579	0.629787			1.45	1.01	2	0.28		1.45	5.72	0.3	2.67		1.45	16.08	17.68	21.04		1.45	17.02	47.95	44.45			1.45	14.18	8.95	8.1		1.45	31	32.78
		436	5.8359	1.781	0.0892127	0.0142632		436	27.857	72.3599	0.262426	0.917878		436	21.6156	18.4769	0.613045	0.659741			1.45333	0.88	2.1	0.45		1.45333	4.82	0.42	1.38		1.45333	16.18	17.27	21.17		1.45333	20.66	38.23	40.36			1.45333	12.62	9.07	7.12		1.45333	32.39	35.89
		437	4.8072	1.606	0.0734871	0.0128617		437	32.268	60.3888	0.303979	0.766026		437	23.0547	18.7468	0.65386	0.669378			1.45667	1.16	1.52	0.59		1.45667	3.57	0.43	1.02		1.45667	16.44	17.89	21.93		1.45667	26.39	38.59	33.26			1.45667	13.34	7.92	7.44		1.45667	30.34	38.03
		438	5.0396	1.355	0.0770397	0.0108515		438	35.652	51.4918	0.335858	0.653168		438	24.0466	20.0825	0.681991	0.717071			1.46	0.9	1.26	0.21		1.46	4.64	1	1.4		1.46	15.78	16.56	22.22		1.46	26.92	35.96	24.39			1.46	18.54	8.83	9.23		1.46	29.79	32.19
		439	3.795	1.037	0.0580137	0.00830484		439	34.445	50.7799	0.324488	0.644138		439	20.9627	20.2659	0.594528	0.723619			1.46333	0.42	0.81	0.18		1.46333	7.24	1.07	1.8		1.46333	15.45	16.9	20.71		1.46333	26.1	29.5	26.62			1.46333	19.95	9.39	10.73		1.46333	29.46	33.62
		440	3.7938	1.939	0.0579953	0.0155285		440	30.441	57.8231	0.286768	0.73348		440	15.025	19.5132	0.426128	0.696743			1.46667	0.54	0.96	0.03		1.46667	7.04	1.02	0.8		1.46667	15.15	17.41	21.1		1.46667	23.33	27.02	29.35			1.46667	17.35	9.99	11.44		1.46667	31.3	34.31
		441	4.2651	1.428	0.0652	0.0114362		441	23.81	62.9293	0.224301	0.798252		441	12.9374	15.9333	0.366921	0.568918			1.47	0.51	0.98	0.04		1.47	4.73	1.26	1.71		1.47	15.83	18.05	19.57		1.47	17.3	22.55	35.22			1.47	12.14	8.58	10.75		1.47	34.21	31.48
		442	4.2261	0.809	0.0646039	0.00647889		442	18.562	70.8913	0.174862	0.899249		442	13.2009	14.1956	0.374394	0.506872			1.47333	0.54	0.6	0.06		1.47333	4.38	2.69	2.28		1.47333	14.83	17.95	19.06		1.47333	19.35	20.42	34.94			1.47333	12.43	9.34	8.45		1.47333	35.5	27.82
		443	3.736	0.447	0.0571118	0.00357981		443	15.053	75.3107	0.141806	0.955309		443	16.2019	17.3264	0.459506	0.618661			1.47667	0.48	0.66	0.02		1.47667	4.45	2.79	2.6		1.47667	15.05	17.24	18.87		1.47667	22.58	26	27.07			1.47667	11.77	11.3	6.59		1.47667	35.82	28.15
		444	4.202	0.454	0.0642354	0.00363587		444	13.98	75.8269	0.131698	0.961857		444	17.7666	22.0353	0.503883	0.786798			1.48	0.31	0.64	0.04		1.48	3.82	7.6	1.54		1.48	15.29	16.89	18.8		1.48	25.71	25.5	19.94			1.48	11.61	10.63	5.83		1.48	35.29	31.65
		445	4.2839	0.911	0.0654874	0.00729576		445	13.05	65.2399	0.122937	0.827561		445	19.4622	23.4941	0.551972	0.838886			1.48333	0.23	0.8	0.04		1.48333	4.3	9.4	1.25		1.48333	14.81	17.06	18.28		1.48333	29.33	27.02	16.11			1.48333	7.94	12.25	3.41		1.48333	30.2	34.26
		446	4.0577	1.378	0.0620295	0.0110357		446	13.267	49.3497	0.124981	0.625996		446	19.1696	21.9843	0.543673	0.784977			1.48667	0.08	0.69	0.02		1.48667	2.8	10.92	5.36		1.48667	15.32	17.16	18.54		1.48667	18.46	28.24	15.29			1.48667	6.5	15.48	2.86		1.48667	28.46	34.68
		447	4.6333	1.644	0.0708287	0.013166		447	13.752	36.2124	0.12955	0.459351		447	17.0166	19.1301	0.482612	0.683064			1.49	0.19	0.93	0.06		1.49	2.02	12.06	5.54		1.49	14.37	17.24	19.39		1.49	15.14	30.4	21.67			1.49	6.12	17.56	4.64		1.49	29.4	35.89
		448	4.2214	1.28	0.064532	0.0102509		448	13.462	31.0048	0.126818	0.393293		448	13.8793	16.4506	0.393634	0.587389			1.49333	0.1	1.28	0.12		1.49333	2.25	7.42	5.77		1.49333	14.03	17.03	20.94		1.49333	23.91	32.37	27.3			1.49333	6.85	24.83	6.86		1.49333	28.78	37.07
		449	4.6603	1.308	0.0712414	0.0104751		449	12.723	27.2331	0.119856	0.345449		449	13.6391	14.8367	0.386822	0.529763			1.49667	0.08	0.82	0.24		1.49667	2.42	5.4	8.79		1.49667	13.75	18.49	19.72		1.49667	28.1	34.32	24.01			1.49667	6.87	28.38	8.38		1.49667	27.12	39.84
		450	5.0822	1.895	0.0776909	0.0151761		450	11.934	26.2347	0.112424	0.332784		450	12.3004	16.1025	0.348854	0.57496			1.5	0.3	0.89	0.22		1.5	2.16	3.3	6.79		1.5	14.5	20.32	18.78		1.5	27.68	34.54	18.89			1.5	9.52	30.35	12.14		1.5	28.39	38.08
		451	5.2591	1.571	0.0803952	0.0125814		451	13.379	26.3116	0.126036	0.33376		451	11.4367	16.5588	0.324359	0.591253			1.50333	0.16	0.82	0.12		1.50333	4.16	3.42	4.01		1.50333	14.39	20.46	17.72		1.50333	20.89	36.27	15.28			1.50333	13.32	26.22	16.62		1.50333	31.52	34.89
		452	5.2107	1.185	0.0796553	0.0094901		452	14.346	30.0054	0.135146	0.380615		452	11.8461	16.2957	0.33597	0.581858			1.50667	0.12	1.13	0.12		1.50667	5.44	1.96	6.38		1.50667	14.34	17.98	17.82		1.50667	19.12	40.87	21.72			1.50667	10.48	21.66	18.75		1.50667	33.86	28.55
		453	4.5566	1.1	0.0696562	0.00880937		453	15.01	33.9895	0.141401	0.431153		453	11.1682	14.5086	0.316744	0.518048			1.51	0.37	0.94	0.1		1.51	6.14	1.17	6.3		1.51	14.25	17.17	18.24		1.51	17.39	39.71	22.43			1.51	13.8	14.77	15.12		1.51	35.72	31.37
		454	4.687	0.812	0.0716496	0.00650292		454	15.281	39.2182	0.143954	0.497479		454	9.961	13.1516	0.282506	0.469594			1.51333	0.6	0.86	0.1		1.51333	6.12	1.47	4.65		1.51333	14.56	17.5	18.73		1.51333	20.5	37.12	20.79			1.51333	19.86	12.5	16.53		1.51333	39.95	34.09
		455	4.4814	1.237	0.0685066	0.00990654		455	16.526	39.8905	0.155682	0.506007		455	8.6702	11.0396	0.245898	0.394183			1.51667	0.24	0.86	0.24		1.51667	4.25	0.64	4.74		1.51667	14.21	19.32	18.26		1.51667	18.62	35.44	14.64			1.51667	17.02	5.49	14.2		1.51667	36.81	32.92
		456	5.5387	1.783	0.0846694	0.0142792		456	19.175	42.5532	0.180637	0.539783		456	7.132	12.6455	0.202272	0.451523			1.52	0.25	1.16	0.38		1.52	2.55	2.65	4.37		1.52	13.76	19.65	17.66		1.52	21.52	34.78	15.05			1.52	11.17	4.23	16.14		1.52	30.3	33.79
		457	4.9373	1.664	0.0754759	0.0133262		457	20.074	46.8755	0.189106	0.594611		457	7.6746	16.0959	0.217661	0.574724			1.52333	0.19	0.93	0.64		1.52333	2.85	4.17	3.06		1.52333	13.88	19.32	18.16		1.52333	25.92	25.31	11.57			1.52333	8.78	3.36	15.98		1.52333	25.02	35.11
		458	4.7924	1.25	0.0732608	0.0100107		458	19.968	46.1142	0.188108	0.584954		458	7.0823	19.9976	0.200863	0.714039			1.52667	0.12	0.61	0.78		1.52667	2.45	3.22	3.04		1.52667	14.76	18	19.02		1.52667	30.21	22.52	9.12			1.52667	7.12	4	14.79		1.52667	25.48	37.6
		459	5.6683	1.008	0.0866506	0.00807259		459	17.234	47.9676	0.162352	0.608464		459	5.8046	20.2709	0.164626	0.723798			1.53	0.38	0.73	0.92		1.53	1.54	1.94	6.2		1.53	14.7	16.28	18.94		1.53	32.26	28.4	11.56			1.53	7.25	2.08	12.91		1.53	27.73	37.24
		460	8.5156	0.924	0.130177	0.00739987		460	13.434	46.0767	0.126554	0.584478		460	4.1439	17.015	0.117526	0.607542			1.53333	0.72	1.25	0.8		1.53333	1.15	1.76	5.07		1.53333	15.73	15.23	18.46		1.53333	29.98	30.45	15.04			1.53333	6.3	2.95	11.88		1.53333	30.01	36.27
		461	10.7646	0.821	0.164557	0.006575		461	12.267	41.6772	0.115561	0.528671		461	4.4043	15.4411	0.124911	0.551344			1.53667	1	0.44	0.74		1.53667	2.67	4.04	2.9		1.53667	15.3	16.05	17.41		1.53667	26.38	24.76	15.44			1.53667	5.61	2.5	56.13		1.53667	32.58	36.51
		462	13.6992	0.673	0.209418	0.00538973		462	11.607	41.0823	0.109343	0.521125		462	3.5675	15.7206	0.101179	0.561324			1.54	0.83	0.24	0.5		1.54	4.98	4.68	2.11		1.54	15.16	16.55	18.04		1.54	24.96	24.35	19.97			1.54	2.63	2.25	5.82		1.54	33.8	141.79
		463	15.4685	0.268	0.236465	0.00214628		463	10.299	47.3162	0.0970213	0.600201		463	4.7517	16.7617	0.134764	0.598497			1.54333	1.06	0.15	0.32		1.54333	4.73	5.46	2.12		1.54333	15.99	16.12	18.53		1.54333	24.2	28.55	24.22			1.54333	5.13	1.54	8.26		1.54333	35.26	254.81
		464	16.2645	0.343	0.248633	0.00274692		464	9.549	51.6622	0.0899559	0.65533		464	7.241	16.8544	0.205364	0.601807			1.54667	1.15	0.11	0.25		1.54667	4.8	6.08	2.61		1.54667	229.88	15.3	18.18		1.54667	26.12	37.01	27.96			1.54667	9.01	1.56	11.46		1.54667	35.5	255
		465	15.6939	0.229	0.239911	0.00183395		465	8.882	53.7083	0.0836725	0.681284		465	8.1684	15.9818	0.231666	0.57065			1.55	1.23	0.09	0.14		1.55	3.85	6.75	3.5		1.55	255	14.79	17.4		1.55	29.41	45.47	23.6			1.55	7.04	3.13	9.5		1.55	36.51	255
		466	13.8211	0.215	0.211281	0.00172183		466	9.746	53.8818	0.0918117	0.683485		466	9.3385	16.3764	0.264851	0.58474			1.55333	0.72	0.18	0.12		1.55333	4.29	5.32	3.68		1.55333	255	14.37	17.36		1.55333	32.15	43.45	18.05			1.55333	5.37	3.49	12.33		1.55333	37.61	255
		467	12.1158	0.187	0.185213	0.00149759		467	11.299	57.4355	0.106442	0.728563		467	9.1754	16.9853	0.260226	0.606481			1.55667	0.96	0.2	0.13		1.55667	254.83	5.41	1.89		1.55667	254.93	14.41	17.31		1.55667	254.86	254.81	254.83			1.55667	2.12	3.7	18.3		1.55667	39.08	255
		468	11.1228	0.288	0.170033	0.00230645		468	12.158	67.7596	0.114534	0.859524		468	8.9306	14.7907	0.253283	0.52812			1.56	0.91	201.94	0.21		1.56	255	6.26	2.12		1.56	255	15.53	18.09		1.56	255	255	255			1.56	3.14	6.34	18.18		1.56	35.93	255
		469	9.0264	0.266	0.137985	0.00213027		469	13.735	69.3897	0.12939	0.880201		469	9.9001	12.8027	0.280779	0.457136			1.56333	0.76	254.78	0.26		1.56333	255	4.43	1.98		1.56333	255	15.49	17.54		1.56333	255	255	255			1.56333	1.92	8.62	16.32		1.56333	29.89	255
		470	7.9936	0.14	0.122197	0.00112119		470	14.4	69.0116	0.135655	0.875405		470	11.5029	12.5182	0.326236	0.446978			1.56667	0.95	254.76	0.38		1.56667	255	3.88	1.88		1.56667	201.98	14.54	17.35		1.56667	255	255	255			1.56667	2.56	5.96	10.96		1.56667	27.79	255
		471	9.2638	0.221	0.141615	0.00176988		471	14.594	64.4725	0.137482	0.817827		471	12.2929	11.2796	0.348642	0.402752			1.57	0.58	254.9	0.41		1.57	255	254.8	254.91		1.57	0.02	14.37	16.72		1.57	255	255	255			1.57	2.24	7.44	12.44		1.57	30.23	255
		472	9.025	0.133	0.137964	0.00106513		472	15.466	58.1316	0.145697	0.737393		472	12.5384	10.8261	0.355604	0.386559			1.57333	1.09	254.76	201.93		1.57333	255	255	255		1.57333	0	229.75	18.27		1.57333	255	255	255			1.57333	242.13	242.3	242.52		1.57333	31.49	255
		473	7.8635	0.048	0.120208	0.000384409		473	15.076	51.8221	0.142023	0.657358		473	15.4553	11.9373	0.438331	0.426236
		474	6.7146	0.331	0.102645	0.00265082		474	15.088	45.3089	0.142136	0.574739		474	17.1284	12.83	0.485783	0.458111
		475	6.0012	0.15	0.0917396	0.00120128		475	14.899	42.3116	0.140355	0.536718		475	17.6074	12.8265	0.499368	0.457986
		476	6.3426	0.177	0.0969585	0.00141751		476	14.621	41.3293	0.137736	0.524258		476	14.6174	13.7341	0.414567	0.490393
		477	7.185	0.144	0.109836	0.00115323		477	13.342	40.3477	0.125688	0.511806		477	14.2948	14.6903	0.405418	0.524536
		478	7.5381	0.189	0.115234	0.00151361		478	10.891	42.8049	0.102598	0.542976		478	12.0669	15.1993	0.342232	0.54271
		479	7.7631	0.201	0.118674	0.00160971		479	9.818	46.9748	0.09249	0.595871		479	11.9118	13.7214	0.337833	0.48994
		480	9.718	0.063	0.148558	0.000504537		480	9.196	49.2024	0.0866305	0.624127		480	10.3702	11.9835	0.294112	0.427886
		481	9.2986	0.012	0.142147	9.61023e-05		481	10.339	58.6848	0.0973981	0.744411		481	10.336	11.3954	0.293142	0.406887
		482	9.0588	0.052	0.138481	0.000416443		482	11.675	59.0135	0.109984	0.74858		482	9.076	12.4769	0.257407	0.445503
		483	8.7745	0.149	0.134135	0.00119327		483	13.042	63.6369	0.122862	0.807228		483	8.3515	14.9655	0.236859	0.534362
		484	8.5653	0.378	0.130937	0.00302722		484	14.21	60.7564	0.133865	0.770689		484	8.0582	15.275	0.22854	0.545413
		485	8.1106	0.611	0.123986	0.00489321		485	15.283	54.9339	0.143973	0.696831		485	9.9187	14.4427	0.281307	0.515695
		486	9.4987	0.445	0.145205	0.00356379		486	16.078	48.7203	0.151462	0.618012		486	11.0688	13.1423	0.313925	0.469262
		487	9.8197	0.096	0.150113	0.000768818		487	15.829	36.4468	0.149116	0.462324		487	9.7257	10.9959	0.275833	0.392622
		488	8.9527	0.137	0.136859	0.00109717		488	14.035	25.4321	0.132216	0.322604		488	9.7979	10.8964	0.277881	0.38907
		489	8.9288	0.235	0.136493	0.001882		489	12.405	22.014	0.116861	0.279245		489	11.5813	11.9902	0.32846	0.428125
		490	9.3467	0.414	0.142882	0.00331553		490	12.269	20.3742	0.11558	0.258445		490	12.7467	11.7533	0.361512	0.419666
		491	8.6973	0.284	0.132955	0.00227442		491	11.231	24.2749	0.105801	0.307925		491	14.0767	12.2367	0.399233	0.436927
		492	8.9297	0.435	0.136507	0.00348371		492	9.524	26.4487	0.0897204	0.335499		492	14.9745	13.8462	0.424695	0.494396
		493	9.0788	0.102	0.138786	0.000816869		493	9.391	28.9534	0.0884675	0.367271		493	15.7649	16.044	0.447112	0.572871
		494	7.4528	0.065	0.11393	0.000520554		494	10.418	33.5897	0.0981423	0.426082		494	19.6846	15.7166	0.558279	0.561181
		495	6.8089	0.06	0.104087	0.000480511		495	12.499	36.8969	0.117746	0.468033		495	22.8149	12.5997	0.647059	0.449888
		496	6.2027	0.046	0.0948199	0.000368392		496	13.388	36.1882	0.126121	0.459044		496	25.0677	11.7008	0.710951	0.417792
		497	5.4339	0.094	0.0830673	0.000752801		497	11.479	32.7291	0.108137	0.415165		497	22.4331	13.6422	0.63623	0.487112
		498	4.4258	0.042	0.0676566	0.000336358		498	9.469	33.3333	0.0892023	0.42283		498	18.5447	13.8168	0.525951	0.493346
		499	3.6218	0.054	0.055366	0.00043246		499	9.18	35.8503	0.0864798	0.454757		499	13.2189	11.6053	0.374904	0.414382
		500	3.342	0.014	0.0510887	0.000112119		500	8.73	36.1478	0.0822406	0.458531		500	11.9606	12.2281	0.339217	0.43662
		501	2.6352	0.111	0.040284	0.000888946		501	9.38	39.3204	0.0883639	0.498775		501	10.6111	13.0385	0.300944	0.465556
		502	2.9767	0.199	0.0455044	0.0015937		502	11.983	41.5632	0.112885	0.527225		502	9.2864	13.65	0.263374	0.48739
		503	2.9358	0.281	0.0448792	0.00225039		503	12.19	40.4404	0.114835	0.512982		503	9.5078	14.6837	0.269653	0.5243
		504	3.0499	0.19	0.0466234	0.00152162		504	10.259	35.1142	0.0966444	0.44542		504	9.2649	14.8867	0.262764	0.531548
		505	3.0182	0.017	0.0461388	0.000136145		505	8.41	27.4995	0.079226	0.348828		505	10.2688	15.5274	0.291236	0.554425
		506	3.4548	0.097	0.0528131	0.000776827		506	10.793	22.6444	0.101675	0.287242		506	12.3568	13.2281	0.350454	0.472326
		507	3.9551	0.294	0.0604611	0.0023545		507	15.585	21.063	0.146818	0.267182		507	16.5205	11.2744	0.468542	0.402567
		508	4.0575	0.242	0.0620265	0.00193806		508	18.78	23.7729	0.176916	0.301557		508	19.372	10.4934	0.549414	0.37468
		509	4.1604	0.297	0.0635995	0.00237853		509	18.624	28.1845	0.175447	0.357518		509	22.0215	11.1772	0.624557	0.399096
		510	4.3059	0.309	0.0658237	0.00247463		510	17.559	34.9503	0.165414	0.443341		510	22.9446	12.4013	0.650737	0.442804
		511	4.476	0.374	0.068424	0.00299519		511	15.32	39.5458	0.144321	0.501634		511	18.0405	13.05	0.511651	0.465967
		512	5.4174	0.497	0.0828151	0.00398024		512	14.183	41.0648	0.13361	0.520903		512	10.3922	15.2282	0.294736	0.543742
		513	5.8096	0.642	0.0888106	0.00514147		513	14.01	41.7864	0.131981	0.530056		513	6.8923	14.9457	0.195474	0.533655
		514	5.2713	0.506	0.0805817	0.00405231		514	15.554	43.2694	0.146526	0.548868		514	3.8704	14.1659	0.109769	0.505811
		515	5.591	0.508	0.0854689	0.00406833		515	17.26	42.0848	0.162597	0.533841		515	2.6341	13.5098	0.0747063	0.482384
		516	6.4535	0.656	0.0986538	0.00525359		516	17.274	38.2783	0.162729	0.485556		516	2.6691	13.3999	0.075699	0.47846
		517	7.6096	0.677	0.116327	0.00542177		517	17.201	34.6959	0.162041	0.440114		517	3.3711	14.5053	0.0956085	0.51793
		518	7.426	0.648	0.11352	0.00518952		518	17.945	33.0859	0.16905	0.419691		518	3.8865	16.5392	0.110226	0.590553
		519	6.2581	0.518	0.0956668	0.00414841		519	18.776	34.9044	0.176878	0.442759		519	2.9366	18.5018	0.0832856	0.66063
		520	6.671	1.234	0.101979	0.00988251		520	19.524	30.2318	0.183925	0.383487		520	2.1159	17.1153	0.0600095	0.611123
		521	6.0834	1.156	0.0929962	0.00925785		521	19.474	30.4066	0.183454	0.385705		521	2.0653	13.5822	0.0585745	0.484969
		522	6.1494	0.782	0.0940051	0.00626266		522	19.77	30.3243	0.186242	0.384661		522	3.5386	10.5105	0.100359	0.375291
		523	5.6131	0.404	0.0858067	0.00323544		523	19.542	32.8966	0.184095	0.41729		523	3.8763	8.8522	0.109937	0.316079
		524	4.7547	0.373	0.0726845	0.00298718		524	18.727	37.4046	0.176417	0.474474		524	4.2333	8.4555	0.120062	0.301914
		525	5.9087	0.373	0.0903255	0.00298718		525	18.146	36.8677	0.170944	0.467663		525	6.7992	11.2034	0.192834	0.400031
		526	4.7117	0.207	0.0720272	0.00165776		526	17.886	37.1249	0.168494	0.470926		526	8.0772	15.0839	0.229079	0.53859
		527	5.092	0.243	0.0778408	0.00194607		527	18.463	41.9561	0.17393	0.532209		527	14.1973	16.7595	0.402653	0.598419
		528	5.6662	0.629	0.0866185	0.00503736		528	18.871	43.9455	0.177773	0.557444		528	20.1545	16.6444	0.571606	0.594309
		529	6.1124	0.829	0.0934395	0.00663906		529	17.571	41.7605	0.165527	0.529728		529	27.7082	17.8609	0.785839	0.637746
		530	6.1243	1.354	0.0936214	0.0108435		530	14.351	37.5803	0.135193	0.476702		530	35.2594	19.1631	1	0.684242
		531	5.9528	1.829	0.0909997	0.0146476		531	11.32	40.9758	0.10664	0.519774		531	35.1129	20.2461	0.995845	0.722912
		532	5.5508	0.911	0.0848544	0.00729576		532	9.829	44.6061	0.0925936	0.565824		532	32.7253	19.4853	0.92813	0.695747
		533	5.5669	0.799	0.0851005	0.00639881		533	10.541	45.1468	0.099301	0.572683		533	25.7634	16.8989	0.730682	0.603396
		534	5.2706	0.902	0.080571	0.00722369		534	11.804	47.0873	0.111199	0.597298		534	20.5666	13.9394	0.583294	0.497724
		535	5.7088	1.03	0.0872697	0.00824878		535	13.162	50.1938	0.123992	0.636703		535	17.5913	14.349	0.498911	0.512349
		536	6.0974	0.669	0.0932102	0.0053577		536	17.891	52.9056	0.168541	0.671102		536	18.45	16.6509	0.523265	0.594541
		537	6.9251	0.31	0.105863	0.00248264		537	21.638	51.6648	0.20384	0.655363		537	19.0739	20.3623	0.540959	0.727061
		538	5.7421	0.466	0.0877788	0.00373197		538	21.775	50.1895	0.20513	0.636649		538	19.8954	22.0232	0.564258	0.786366
		539	6.2796	0.481	0.0959955	0.0038521		539	20.327	52.235	0.19149	0.662596		539	15.94	20.9675	0.452078	0.748671
		540	6.2115	0.737	0.0949544	0.00590228		540	16.667	51.0431	0.157011	0.647477		540	14.7505	18.7572	0.418342	0.669749
		541	5.3398	0.85	0.0816288	0.00680724		541	11.764	49.8099	0.110822	0.631834		541	12.7031	16.2378	0.360276	0.579791
		542	4.7942	0.509	0.0732883	0.00407634		542	7.468	43.4116	0.0703519	0.550672		542	10.2831	12.5914	0.291641	0.449592
		543	5.9338	0.884	0.0907093	0.00707953		543	5.146	41.3971	0.0484777	0.525118		543	7.1248	10.5267	0.202068	0.375869
		544	6.2888	0.931	0.0961361	0.00745593		544	5.07	41.7008	0.0477617	0.52897		544	4.5847	9.8483	0.130028	0.351646
		545	6.428	1.009	0.098264	0.0080806		545	6.028	42.5522	0.0567865	0.53977		545	4.4278	9.9088	0.125578	0.353806
		546	6.0949	1.152	0.093172	0.00922582		546	7.622	45.0124	0.0718027	0.570978		546	3.9823	11.6664	0.112943	0.416563
		547	6.1211	1.61	0.0935725	0.0128937		547	6.844	46.6155	0.0644736	0.591313		547	3.6354	13.8558	0.103104	0.494739
		548	6.4083	2.006	0.0979629	0.0160651		548	4.651	44.4148	0.0438145	0.563397		548	2.9201	14.7776	0.0828176	0.527653
		549	7.2207	0.779	0.110382	0.00623864		549	4.232	45.8329	0.0398674	0.581386		549	2.9898	15.8347	0.0847944	0.565398
		550	6.897	0.709	0.105434	0.00567804		550	3.324	44.368	0.0313136	0.562804		550	2.2456	16.7821	0.063688	0.599226
		551	6.9608	1	0.106409	0.00800852		551	2.991	44.2631	0.0281766	0.561473		551	2.0652	15.9736	0.0585716	0.570357
		552	6.6829	1.457	0.102161	0.0116684		552	3.37	43.0566	0.0317469	0.546169		552	3.0805	17.1967	0.0873668	0.61403
		553	5.9409	1.117	0.0908178	0.00894552		553	4.308	45.0659	0.0405833	0.571656		553	3.189	15.9893	0.090444	0.570918
		554	4.7794	1.017	0.0730621	0.00814467		554	4.409	41.2542	0.0415348	0.523305		554	4.3954	14.6564	0.124659	0.523325
		555	3.9754	0.746	0.0607714	0.00597436		555	3.998	37.7887	0.037663	0.479346		555	6.9018	12.5681	0.195744	0.44876
		556	4.3165	1.171	0.0659858	0.00937798		556	2.868	38.5493	0.0270179	0.488994		556	7.861	13.023	0.222948	0.465003
		557	3.4349	1.365	0.0525089	0.0109316		557	2.828	44.6759	0.026641	0.566709		557	8.9277	15.1518	0.253201	0.541014
		558	2.7343	1.456	0.0417989	0.0116604		558	3.326	52.2667	0.0313324	0.662998		558	10.723	17.2101	0.304117	0.614508
		559	2.9246	1.073	0.044708	0.00859314		559	3.179	51.51	0.0299476	0.653399		559	13.1935	17.01	0.374184	0.607363
		560	2.9027	0.648	0.0443732	0.00518952		560	2.711	50.3608	0.0255388	0.638822		560	15.6482	16.8986	0.443802	0.603386
		561	3.3596	0.54	0.0513578	0.0043246		561	2.504	46.2951	0.0235888	0.587249		561	18.7384	16.842	0.531444	0.601365
		562	2.7057	0.434	0.0413617	0.0034757		562	2.869	43.2815	0.0270273	0.549021		562	21.3629	17.1539	0.605878	0.612501
		563	2.4092	0.337	0.0368291	0.00269887		563	3.252	44.1019	0.0306353	0.559428		563	24.1994	18.2905	0.686325	0.653085
		564	1.9652	0.523	0.0300418	0.00418846		564	4.049	44.027	0.0381434	0.558478		564	22.8637	18.4408	0.648443	0.658452
		565	1.657	0.409	0.0253303	0.00327548		565	4.501	43.1347	0.0424015	0.547159		565	18.6119	19.4697	0.527856	0.69519
		566	1.5323	0.46	0.0234241	0.00368392		566	7.57	39.161	0.0713128	0.496753		566	16.7455	21.0744	0.474923	0.752488
		567	1.7527	0.547	0.0267933	0.00438066		567	12.088	35.1408	0.113874	0.445757		567	14.0435	21.4338	0.398291	0.765321
		568	1.8407	0.446	0.0281385	0.0035718		568	14.03	35.7515	0.132169	0.453504		568	12.0687	7.9703	0.342283	0.28459
		569	2.4597	0.519	0.0376011	0.00415642		569	12.774	39.4857	0.120337	0.500872
		570	3.0833	0.388	0.047134	0.00310731		570	11.518	38.8651	0.108505	0.493
		571	2.6545	0.305	0.040579	0.0024426		571	11.273	35.3329	0.106197	0.448194
		572	2.4962	0.291	0.0381591	0.00233048		572	12.432	32.9	0.117115	0.417333
		573	2.865	0.237	0.0437969	0.00189802		573	13.944	28.2581	0.131359	0.358451
		574	2.8424	0.453	0.0434514	0.00362786		574	14.945	27.5799	0.140789	0.349848
		575	3.5905	0.381	0.0548875	0.00305125		575	14.297	29.4372	0.134684	0.373408
		576	3.3091	0.653	0.0505858	0.00522956		576	12.229	36.214	0.115203	0.459371
		577	3.1919	1.013	0.0487942	0.00811263		577	9.654	36.2296	0.0909451	0.459569
		578	2.3049	1.246	0.0352347	0.00997862		578	7.526	36.6714	0.0708983	0.465173
		579	3.0763	1.626	0.047027	0.0130219		579	7.857	29.2498	0.0740165	0.371031
		580	3.0154	1.704	0.046096	0.0136465		580	9.144	25.6903	0.0861406	0.325879
		581	3.1055	1.808	0.0474734	0.0144794		581	9.669	20.9179	0.0910864	0.265341
		582	2.9665	1.876	0.0453485	0.015024		582	9.122	19.5473	0.0859334	0.247956
		583	3.1245	1.32	0.0477638	0.0105712		583	10.153	20.1575	0.0956459	0.255696
		584	2.9838	1.162	0.045613	0.0093059		584	11.925	22.3192	0.112339	0.283117
		585	2.9903	1.042	0.0457123	0.00834488		585	12.93	22.5991	0.121806	0.286667
		586	2.8427	1.145	0.043456	0.00916976		586	12.299	24.4942	0.115862	0.310706
		587	2.4796	1.148	0.0379053	0.00919378		587	13.713	23.8834	0.129183	0.302958
		588	2.4418	0.974	0.0373275	0.0078003		588	17.109	29.5453	0.161175	0.374779
		589	2.7423	1.73	0.0419212	0.0138547		589	23.255	36.6386	0.219073	0.464757
		590	2.5191	2.076	0.0385092	0.0166257		590	31.939	34.8878	0.30088	0.442548
		591	3.3719	2.633	0.0515458	0.0210864		591	37.306	33.2937	0.351439	0.422327
		592	2.9726	2.488	0.0454418	0.0199252		592	38.145	32.6655	0.359343	0.414359
		593	3.2216	2.634	0.0492482	0.0210944		593	32.449	35.576	0.305684	0.451278
		594	2.4768	1.87	0.0378625	0.0149759		594	25.3	38.349	0.238337	0.486453
		595	1.7989	1.989	0.0274996	0.0159289		595	19.74	38.7865	0.18596	0.492003
		596	2.2742	1.791	0.0347654	0.0143433		596	16.826	36.1419	0.158509	0.458456
		597	2.0607	1.545	0.0315017	0.0123732		597	15.462	33.976	0.145659	0.430982
		598	1.9118	1.897	0.0292254	0.0151922		598	14.015	38.185	0.132028	0.484373
		599	2.0162	2.264	0.0308214	0.0181313		599	12.541	42.2029	0.118142	0.535339
		600	1.9662	2.176	0.0300571	0.0174265		600	12.041	47.6513	0.113432	0.604452
		601	1.9159	1.915	0.0292881	0.0153363		601	13.315	46.6158	0.125433	0.591317
		602	2.1835	1.717	0.0333789	0.0137506		602	14.85	46.1808	0.139894	0.585799
		603	2.3608	1.461	0.0360893	0.0117004		603	15.552	38.9471	0.146507	0.49404
		604	1.941	1.642	0.0296718	0.01315		604	15.019	38.0648	0.141486	0.482848
		605	1.7289	1.384	0.0264295	0.0110838		605	14.346	38.673	0.135146	0.490563
		606	1.7534	1.267	0.026804	0.0101468		606	13.435	38.9731	0.126564	0.49437
		607	1.8203	1.558	0.0278267	0.0124773		607	13.504	35.9408	0.127214	0.455905
		608	1.3939	1.29	0.0213084	0.010331		608	14.813	31.4899	0.139545	0.399446
		609	1.2892	1.399	0.0197078	0.0112039		609	14.259	31.3077	0.134326	0.397135
		610	1.4735	1.439	0.0225252	0.0115243		610	13.68	31.1162	0.128872	0.394706
		611	1.1385	1.532	0.0174041	0.0122691		611	14.99	31.3032	0.141213	0.397078
		612	1.0901	1.496	0.0166642	0.0119807		612	14.878	27.6739	0.140158	0.351041
		613	1.1824	1.396	0.0180752	0.0111799		613	15.779	25.4863	0.148645	0.323291
		614	1.2063	1.333	0.0184406	0.0106754		614	15.467	22.5696	0.145706	0.286293
		615	1.1282	1.472	0.0172467	0.0117885		615	13.748	25.8653	0.129512	0.328099
		616	1.1437	1.91	0.0174836	0.0152963		616	11.949	28.901	0.112565	0.366606
		617	0.7826	2.301	0.0119635	0.0184276		617	10.013	29.7691	0.094327	0.377618
		618	1.1036	1.853	0.0168706	0.0148398		618	8.557	29.2728	0.0806108	0.371322
		619	1.2827	1.872	0.0196085	0.014992		619	7.117	30.2928	0.0670454	0.384261
		620	1.7486	1.367	0.0267306	0.0109476		620	6.012	34.3454	0.0566358	0.435668
		621	2.1469	0.258	0.0328194	0.0020662		621	7.106	30.8606	0.0669417	0.391464
		622	1.7261	0.746	0.0263867	0.00597436		622	8.743	26.4082	0.082363	0.334985
		623	2.4132	0.808	0.0368903	0.00647089		623	10.519	22.7838	0.0990938	0.28901
		624	2.3857	1.197	0.0364699	0.0095862		624	11.61	26.5881	0.109371	0.337267
		625	2.3993	1.222	0.0366778	0.00978641		625	13.6	27.1906	0.128118	0.34491
		626	2.6363	1.058	0.0403008	0.00847302		626	15.512	27.9292	0.14613	0.354279
		627	1.8392	1.457	0.0281156	0.0116684		627	14.147	32.2154	0.133271	0.408649
		628	1.8598	1.594	0.0284305	0.0127656		628	12.044	30.9751	0.11346	0.392916
		629	1.2192	1.538	0.0186378	0.0123171		629	8.917	31.7247	0.0840022	0.402425
		630	1.4927	1.013	0.0228187	0.00811263		630	8.488	30.0872	0.0799608	0.381653
		631	1.5053	0.49	0.0230113	0.00392418		631	9.688	28.2171	0.0912654	0.357931
		632	1.6108	0.894	0.0246241	0.00715962		632	11.043	31.4937	0.10403	0.399494
		633	1.1148	1.074	0.0170418	0.00860115		633	12.111	34.0223	0.114091	0.431569
		634	0.9585	1.573	0.0146525	0.0125974		634	12.726	33.1203	0.119885	0.420128
		635	0.3669	2.375	0.00560875	0.0190202		635	11.635	30.9878	0.109607	0.393077
		636	0.3593	2.883	0.00549257	0.0230886		636	8.415	30.1052	0.0792731	0.381881
		637	0.8375	3.405	0.0128028	0.027269		637	6.182	31.6744	0.0582372	0.401787
		638	0.9071	4.275	0.0138667	0.0342364		638	5.026	32.8457	0.0473472	0.416644
		639	0.8843	3.2	0.0135182	0.0256273		639	6.244	32.6774	0.0588213	0.414509
		640	0.9963	2.956	0.0152303	0.0236732		640	9.701	27.9554	0.0913878	0.354611
		641	1.3214	3.21	0.0202001	0.0257074		641	12.37	18.5396	0.116531	0.235173
		642	2.3629	3.495	0.0361214	0.0279898		642	12.647	15.5927	0.11914	0.197792
		643	1.4585	3.203	0.0222959	0.0256513		643	11.5	15.5069	0.108335	0.196703
		644	0.9849	2.007	0.015056	0.0160731		644	11.93	17.5897	0.112386	0.223124
		645	0.9209	1.613	0.0140777	0.0129177		645	13.468	21.8167	0.126875	0.276743
		646	1.3885	1.523	0.0212258	0.012197		646	14.513	21.9335	0.136719	0.278224
		647	1.0623	1.267	0.0162392	0.0101468		647	14.228	23.8956	0.134034	0.303113
		648	0.8996	1.734	0.0137521	0.0138868		648	13.63	23.6434	0.128401	0.299914
		649	0.6993	0.936	0.0106901	0.00749598		649	14.087	25.528	0.132706	0.32382
		650	0.9342	0.655	0.014281	0.00524558		650	13.06	26.314	0.123031	0.33379
		651	0.8736	0.853	0.0133546	0.00683127		651	12.083	27.5039	0.113827	0.348884
		652	0.6248	1.587	0.00955124	0.0127095		652	11.624	32.7422	0.109503	0.415331
		653	0.7615	1.457	0.011641	0.0116684		653	10.614	31.8634	0.0999887	0.404184
		654	1.2018	1.334	0.0183718	0.0106834		654	10.032	35.8636	0.094506	0.454926
		655	1.7035	2.002	0.0260412	0.0160331		655	11.459	40.1182	0.107949	0.508895
[truncated: 185 more rows]
[truncated: 1 more columns]

## Sheet: Supplementary Figure S8, S9
																										Figure S9D 4 cell vertices for sensory domain
[truncated: 286 more rows]

[truncated: 2 more sheets: Supplementray Figure S10, Supplementary Figure S11-S13]
